# Supplementary material for: Genome-Wide Identification of the Sulfate Transporters Gene Family in Blueberry (Vaccinium spp.) and Its Response to Ericoid Mycorrhizal Fungi
Source: Int J Mol Sci. 2024 Jun 26;25(13):6980. doi: 10.3390/ijms25136980 (PMC11241426; doi:10.3390/ijms25136980)
Supplement: Supplementary file 1 [file ijms-25-06980-s001.zip]

Archive with 12 entries (12 files):
- Figure S1.pdf
- Figure S1.png
- Figure S2.pdf
- Figure S2.png
- Figure S3.pdf
- Figure S3.png
- Table S1.xlsx
- Table S2.xlsx
- Table S3.xls
- Table S4.xls
- Table S5.xlsx
- Table S6.xls
