# Supplementary material for: Genome-Wide Identification of the Sulfate Transporters Gene Family in Blueberry (Vaccinium spp.) and Its Response to Ericoid Mycorrhizal Fungi
Source: Int J Mol Sci. 2024 Jun 26;25(13):6980. doi: 10.3390/ijms25136980 (PMC11241426; doi:10.3390/ijms25136980)
Supplement: Supplementary file 1 [file ijms-25-06980-s001.zip › Table S1.xlsx]

## Sheet: Sheet1
Table S1 Physicochemical properties of VcSULTR proteins
Gene name	Gene ID	Molecular mass	Protein sizes	Theoretical isoelectric point	Instability Index	GRAVY	Alpha helix	Extended strand	Beta turn	Random coil
VcSULTR1;1a	VaccDscaff2-processed-gene-374.1	69060.1	629	9.14	31.7	0.429	0.4849	0.1574	0.0477	0.31
VcSULTR1;1b	VaccDscaff3-snap-gene-35.38	78210.9	711	9.47	36.1	0.359	0.4543	0.1575	0.0534	0.3347
VcSULTR1;1c	VaccDscaff14-processed-gene-323.4	72171.9	656	9.33	35.21	0.401	0.5046	0.1479	0.0488	0.2988
VcSULTR1;2a	VaccDscaff7-augustus-gene-91.17	72162.5	658	8.95	32.68	0.405	0.4863	0.1459	0.0456	0.3222
VcSULTR1;2b	VaccDscaff16-snap-gene-319.19	71560.7	652	8.87	33.15	0.387	0.4954	0.1503	0.0429	0.3113
VcSULTR1;2c	VaccDscaff18-augustus-gene-82.27	72139.4	658	9.02	34.13	0.388	0.4848	0.1444	0.0486	0.3222
VcSULTR1;2d	VaccDscaff31-augustus-gene-260.33	72167.4	658	9.02	34.01	0.392	0.5015	0.1535	0.0395	0.3055
VcSULTR2;1a	VaccDscaff13-snap-gene-11.46	70561.2	650	8.97	29.3	0.489	0.4631	0.1585	0.0508	0.3277
VcSULTR2;1b	VaccDscaff30-snap-gene-267.41	74345.4	686	8	29.95	0.467	0.4927	0.1414	0.0394	0.3265
VcSULTR2;1c	VaccDscaff42-snap-gene-50.34	75292.6	693	8.59	32.69	0.444	0.4762	0.1342	0.0375	0.3521
VcSULTR2;2a	VaccDscaff12-augustus-gene-206.31	67066	615	9.23	42.55	0.539	0.5187	0.1398	0.0407	0.3008
VcSULTR2;2b	VaccDscaff23-snap-gene-232.36	66524.3	611	9.57	41.91	0.502	0.5172	0.1473	0.054	0.2815
VcSULTR2;2c	VaccDscaff40-snap-gene-94.21	72737.6	667	9.1	39.79	0.504	0.5247	0.1469	0.0435	0.2849
VcSULTR2;2d	VaccDscaff41-snap-gene-83.36	68507.5	630	9.13	40.86	0.487	0.5429	0.127	0.0397	0.2905
VcSULTR3;1a	VaccDscaff11-augustus-gene-375.18	68907.6	634	8.1	34.97	0.406	0.4937	0.1546	0.0426	0.3091
VcSULTR3;1b	VaccDscaff15-augustus-gene-367.27	68768.4	634	7.7	35.07	0.405	0.4905	0.153	0.041	0.3155
VcSULTR3;1c	VaccDscaff19-augustus-gene-377.27	68859.4	634	8.07	35.69	0.395	0.4953	0.1546	0.0521	0.2981
VcSULTR3;1d	VaccDscaff24-processed-gene-28.7	81153	743	8.65	37.84	0.366	0.4697	0.1359	0.0444	0.3499
VcSULTR3;2a	VaccDscaff4-snap-gene-53.29	70894.4	647	8.38	36.91	0.518	0.5255	0.1391	0.034	0.3014
VcSULTR3;2b	VaccDscaff9-snap-gene-29.24	75281.4	685	8.9	35.81	0.419	0.4949	0.1504	0.0511	0.3036
VcSULTR3;2c	VaccDscaff35-augustus-gene-35.27	72038.8	658	8.59	38	0.505	0.5122	0.1596	0.0365	0.2918
VcSULTR3;2d	VaccDscaff36-snap-gene-273.38	70718.2	647	8.49	37.3	0.521	0.5008	0.1607	0.0417	0.2668
VcSULTR3;3a	VaccDscaff28-augustus-gene-193.16	70758.4	647	9.33	36.82	0.48	0.4853	0.1592	0.0495	0.306
VcSULTR3;3b	VaccDscaff44-augustus-gene-192.19	71631.6	658	9.3	36.18	0.512	0.5213	0.1398	0.041	0.2979
VcSULTR3;4a	VaccDscaff17-snap-gene-350.31	70756.3	645	9.14	39.3	0.471	0.4791	0.1597	0.0496	0.3116
VcSULTR3;4b	VaccDscaff27-augustus-gene-313.28	70756.3	645	9.14	39.3	0.471	0.4791	0.1597	0.0496	0.3116
VcSULTR3;4c	VaccDscaff34-snap-gene-32.27	64259.5	585	9.34	38.21	0.463	0.4735	0.1538	0.0427	0.3299
VcSULTR3;5a	VaccDscaff2-snap-gene-5.20	83974.8	766	8.62	33.68	0.472	0.4896	0.1462	0.0548	0.3094
VcSULTR3;5b	VaccDscaff3-processed-gene-360.8	73556.6	668	8.73	33.69	0.432	0.482	0.1467	0.0449	0.3263
VcSULTR3;5c	VaccDscaff3-processed-gene-361.23	60027.4	534	9.1	36.62	0.023	0.4363	0.1648	0.0618	0.3371
VcSULTR3;5d	VaccDscaff12-augustus-gene-336.20	70816.6	640	8.96	34.58	0.455	0.5047	0.1375	0.0406	0.3172
VcSULTR3;5e	VaccDscaff25-augustus-gene-57.22	71807.5	653	8.37	35.69	0.492	0.5038	0.147	0.0337	0.3155
VcSULTR3;5f	VaccDscaff40-augustus-gene-231.20	63789.2	580	8.63	34.23	0.428	0.5276	0.1207	0.031	0.3207
VcSULTR3;5g	VaccDscaff41-snap-gene-215.25	70806.7	640	8.96	33.82	0.467	0.5234	0.1375	0.0344	0.3047
VcSULTR4;1a	VaccDscaff20-augustus-gene-59.33	78384.1	711	8.27	39.39	0.264	0.4726	0.1322	0.0478	0.3474
VcSULTR4;1b	VaccDscaff28-augustus-gene-299.29	75530.8	686	7.56	38.95	0.3	0.4636	0.1429	0.0437	0.3499
VcSULTR4;1c	VaccDscaff48-augustus-gene-63.28	75432.6	686	7.55	39.25	0.295	0.4825	0.1429	0.0379	0.3367
