# Supplementary material for: Genome-Wide Identification of the Sulfate Transporters Gene Family in Blueberry (Vaccinium spp.) and Its Response to Ericoid Mycorrhizal Fungi
Source: Int J Mol Sci. 2024 Jun 26;25(13):6980. doi: 10.3390/ijms25136980 (PMC11241426; doi:10.3390/ijms25136980)
Supplement: Supplementary file 1 [file ijms-25-06980-s001.zip › Table S2.xlsx]

## Sheet: Sheet1
Table S2 Subcellular localization prediction of VcSULTR gene family
Gene name	Gene ID	plasma membrane	Vacuolar	Golgi apparatus	Cytoplasm	Endoplasmic reticulum	Chloroplast	Mitochondria	Nucleus
VcSULTR1;1a	VaccDscaff2-processed-gene-374.1	12	1			1
VcSULTR1;1b	VaccDscaff3-snap-gene-35.38	14
VcSULTR1;1c	VaccDscaff14-processed-gene-323.4	13	1
VcSULTR1;2a	VaccDscaff7-augustus-gene-91.17	10	2	2
VcSULTR1;2b	VaccDscaff16-snap-gene-319.19	9	2	2		1
VcSULTR1;2c	VaccDscaff18-augustus-gene-82.27	8	2	3		1
VcSULTR1;2d	VaccDscaff31-augustus-gene-260.33	8	2	3		1
VcSULTR2;1a	VaccDscaff13-snap-gene-11.46	7	4	2		1
VcSULTR2;1b	VaccDscaff30-snap-gene-267.41	8	3	2	1
VcSULTR2;1c	VaccDscaff42-snap-gene-50.34	9	3	2
VcSULTR2;2a	VaccDscaff12-augustus-gene-206.31	13	1
VcSULTR2;2b	VaccDscaff23-snap-gene-232.36	13	1
VcSULTR2;2c	VaccDscaff40-snap-gene-94.21	12	2
VcSULTR2;2d	VaccDscaff41-snap-gene-83.36	13	1
VcSULTR3;1a	VaccDscaff11-augustus-gene-375.18	11	3
VcSULTR3;1b	VaccDscaff15-augustus-gene-367.27	11	3
VcSULTR3;1c	VaccDscaff19-augustus-gene-377.27	12	2
VcSULTR3;1d	VaccDscaff24-processed-gene-28.7	13	1
VcSULTR3;2a	VaccDscaff4-snap-gene-53.29	9	4			1
VcSULTR3;2b	VaccDscaff9-snap-gene-29.24	11	2			1
VcSULTR3;2c	VaccDscaff35-augustus-gene-35.27	9	4			1
VcSULTR3;2d	VaccDscaff36-snap-gene-273.38	7	4	2				1
VcSULTR3;3a	VaccDscaff28-augustus-gene-193.16	8	5			1
VcSULTR3;3b	VaccDscaff44-augustus-gene-192.19	8	5	1
VcSULTR3;4a	VaccDscaff17-snap-gene-350.31	13	1
VcSULTR3;4b	VaccDscaff27-augustus-gene-313.28	13	1
VcSULTR3;4c	VaccDscaff34-snap-gene-32.27	9	3			2
VcSULTR3;5a	VaccDscaff2-snap-gene-5.20	11	1			2
VcSULTR3;5b	VaccDscaff3-processed-gene-360.8	13				1
VcSULTR3;5c	VaccDscaff3-processed-gene-361.23			1	5		1	1	6
VcSULTR3;5d	VaccDscaff12-augustus-gene-336.20	14
VcSULTR3;5e	VaccDscaff25-augustus-gene-57.22	11	1			2
VcSULTR3;5f	VaccDscaff40-augustus-gene-231.20	11	1	1		1
VcSULTR3;5g	VaccDscaff41-snap-gene-215.25	13		1
VcSULTR4;1a	VaccDscaff20-augustus-gene-59.33	7				5	1	1
VcSULTR4;1b	VaccDscaff28-augustus-gene-299.29	8		2		3		1
VcSULTR4;1c	VaccDscaff48-augustus-gene-63.28	8		2		3		1
