# Supplementary material for: Genome-Wide Identification of the Sulfate Transporters Gene Family in Blueberry (Vaccinium spp.) and Its Response to Ericoid Mycorrhizal Fungi
Source: Int J Mol Sci. 2024 Jun 26;25(13):6980. doi: 10.3390/ijms25136980 (PMC11241426; doi:10.3390/ijms25136980)
Supplement: Supplementary file 1 [file ijms-25-06980-s001.zip › Table S3.xls]

## Sheet: Sheet1
Table S3 Correspondence between gene ID and gene name
基因ID	基因名	基因ID	基因名	基因ID	基因名
MDP0000085223	MhSultr3;1a	ASU91604	CsSULTR3;2	AT4G08620	AtSULTR1;1
MDP0000216466	MhSultr3;1b	ASU91601	CsSULTR3;3	AT5G10180	AtSULTR2;1
MDP0000231619	MhSultr3;1c	QBA30994	CsSULTR3;5	AT5G13550	AtSULTR4;1
MDP0000311618	MhSultr3;1d	ASU91608	CsSULTR4;1	AT5G19600	AtSULTR3;5
MDP0000145668	MhSultr3;3a	AT1G22150	AtSULTR1;3	XP_008648264	ZmSULTR1;1
MDP0000190006	MhSultr3;3b	AT1G23090	AtSULTR3;3	EU974789	ZmSULTR1;2
MDP0000317974	MhSultr3;4	AT1G77990	AtSULTR2;2	NP_001296802	ZmSULTR2;1
MDP0000167489	MhSultr3;5	AT1G78000	AtSULTR1;2	NC_024459	ZmSULTR3;1
MDP0000141450	MhSultr4;2	AT3G12520	AtSULTR4;2	NP_001169671	ZmSULTR3;3
ASU91605	CsSULTR1;1	AT3G15990	AtSULTR3;4	NP_001148179	ZmSULTR3;4
ASU91606	CsSULTR1;2	AT3G51895.2	AtSULTR3;1	ONM38590	ZmSULTR3;5
ASU91603	CsSULTR2;1	AT4G02700	AtSULTR3;2	NC_024460	ZmSULTR4;1
ASU91607	CsSULTR3;1
