# Supplementary material for: Genome-Wide Identification of the Sulfate Transporters Gene Family in Blueberry (Vaccinium spp.) and Its Response to Ericoid Mycorrhizal Fungi
Source: Int J Mol Sci. 2024 Jun 26;25(13):6980. doi: 10.3390/ijms25136980 (PMC11241426; doi:10.3390/ijms25136980)
Supplement: Supplementary file 1 [file ijms-25-06980-s001.zip › Table S4.xls]

## Sheet: Sheet1
Table S4 Ka/Ks values predicted in the duplicated gene pairs in SULTRs family of blueberry
Gene 1	Gene 2	Ka	Ks	Ka/Ks	Divergense time (MYA)
VcSULTR2;2b	VcSULTR2;2d	0.0154066	0.0201974	0.762801	1.55365
VcSULTR2;2a	VcSULTR2;2b	0.0244003	0.0324982	0.750821	2.49986
VcSULTR1;1c	VcSULTR1;1b	0.001349	0.00206861	0.652127	0.159124
VcSULTR2;2c	VcSULTR2;2d	0.0103649	0.015933	0.65053	1.22562
VcSULTR2;2a	VcSULTR2;2d	0.0113417	0.0183882	0.61679	1.41448
VcSULTR1;1c	VcSULTR1;1a	0.0239121	0.0410074	0.583116	3.15442
VcSULTR2;2b	VcSULTR2;2c	0.016065	0.0293807	0.546787	2.26005
VcSULTR1;1a	VcSULTR1;1b	0.0231968	0.0432332	0.53655	3.32563
VcSULTR3;3a	VcSULTR3;3b	0.0367363	0.0879875	0.417517	6.76827
VcSULTR2;2a	VcSULTR2;2c	0.00945524	0.0245512	0.385124	1.88855
VcSULTR3;2a	VcSULTR3;2b	0.00547666	0.0148862	0.367902	1.14509
VcSULTR3;1c	VcSULTR3;1d	0.00878282	0.0272312	0.322528	2.0947
VcSULTR3;2d	VcSULTR3;2b	0.00685876	0.0212931	0.322111	1.63793
VcSULTR4;1b	VcSULTR4;1c	0.00714368	0.0238668	0.299315	1.83591
VcSULTR3;2d	VcSULTR3;2a	0.0068568	0.0234769	0.292065	1.80592
VcSULTR3;5a	VcSULTR3;5e	0.0221363	0.0786829	0.281336	6.05253
VcSULTR3;2c	VcSULTR3;2d	0.00755026	0.027776	0.271827	2.13662
VcSULTR1;2b	VcSULTR1;2c	0.00542314	0.0234978	0.230793	1.80753
VcSULTR2;1a	VcSULTR2;1c	0.00889102	0.0385386	0.230704	2.96451
VcSULTR4;1a	VcSULTR4;1b	0.00453786	0.0198391	0.228732	1.52609
VcSULTR3;2c	VcSULTR3;2a	0.00547823	0.0256801	0.213326	1.97539
VcSULTR3;1b	VcSULTR3;1d	0.00808207	0.0383225	0.210896	2.94789
VcSULTR1;2c	VcSULTR1;2a	0.00470168	0.0232495	0.202227	1.78842
VcSULTR1;2b	VcSULTR1;2d	0.0047431	0.0234978	0.201853	1.80753
VcSULTR3;5e	VcSULTR3;5b	0.00642593	0.0319622	0.201048	2.45863
VcSULTR2;1b	VcSULTR2;1c	0.00709759	0.0368298	0.192713	2.83306
VcSULTR3;1a	VcSULTR3;1d	0.00737193	0.0383856	0.192049	2.95274
VcSULTR2;1a	VcSULTR2;1b	0.0109591	0.0608148	0.180205	4.67806
VcSULTR1;2d	VcSULTR1;2a	0.00402821	0.0232495	0.17326	1.78842
VcSULTR3;2c	VcSULTR3;2b	0.00404246	0.0272519	0.148337	2.0963
VcSULTR3;1b	VcSULTR3;1c	0.00349488	0.0238805	0.146349	1.83696
VcSULTR4;1a	VcSULTR4;1c	0.00388959	0.027887	0.139477	2.14516
VcSULTR3;5a	VcSULTR3;5b	0.00469301	0.0347071	0.135218	2.66978
VcSULTR3;1a	VcSULTR3;1b	0.00209534	0.0172825	0.121241	1.32942
VcSULTR3;1a	VcSULTR3;1c	0.00279314	0.0239194	0.116773	1.83995
VcSULTR3;1d	VcSULTR3;2c	0.148275	1.2747	0.116322	98.0537
VcSULTR3;1d	VcSULTR3;2d	0.147585	1.30231	0.113326	100.177
VcSULTR3;1d	VcSULTR3;2b	0.147367	1.31426	0.112129	101.097
VcSULTR3;1d	VcSULTR3;2a	0.143767	1.30386	0.110263	100.297
VcSULTR3;1a	VcSULTR3;2c	0.140335	1.31544	0.106683	101.188
VcSULTR3;1c	VcSULTR3;2c	0.142422	1.33776	0.106463	102.904
VcSULTR3;1b	VcSULTR3;2c	0.139263	1.31509	0.105896	101.161
VcSULTR3;1a	VcSULTR3;2d	0.139626	1.34477	0.103829	103.444
VcSULTR3;1c	VcSULTR3;2d	0.141717	1.36809	0.103588	105.237
VcSULTR3;1b	VcSULTR3;2d	0.138551	1.34436	0.103061	103.412
VcSULTR3;1a	VcSULTR3;2b	0.139439	1.35733	0.10273	104.41
VcSULTR3;1c	VcSULTR3;2b	0.141522	1.38101	0.102477	106.231
VcSULTR3;1b	VcSULTR3;2b	0.138368	1.3569	0.101974	104.377
VcSULTR3;1a	VcSULTR3;2a	0.135998	1.34436	0.101162	103.413
VcSULTR3;1c	VcSULTR3;2a	0.138078	1.36774	0.100954	105.211
VcSULTR3;1b	VcSULTR3;2a	0.134928	1.34396	0.100396	103.381
VcSULTR3;5d	VcSULTR3;5g	0.00412419	0.0423747	0.0973268	3.25959
VcSULTR3;5d	VcSULTR3;5f	0.00456131	0.0593512	0.0768528	4.56548
VcSULTR3;4b	VcSULTR3;4c	0.00228543	0.034863	0.0655545	2.68177
VcSULTR3;4a	VcSULTR3;4c	0.00228514	0.0348765	0.0655208	2.68281
VcSULTR3;5f	VcSULTR3;5g	0.00227747	0.0440494	0.0517028	3.38841
