# Supplementary material for: Genome-Wide Identification of the Sulfate Transporters Gene Family in Blueberry (Vaccinium spp.) and Its Response to Ericoid Mycorrhizal Fungi
Source: Int J Mol Sci. 2024 Jun 26;25(13):6980. doi: 10.3390/ijms25136980 (PMC11241426; doi:10.3390/ijms25136980)
Supplement: Supplementary file 1 [file ijms-25-06980-s001.zip › Table S5.xlsx]

## Sheet: Table S5
Table S5: Promoter analysis was performed on 2000-bp sequences upstream of the CDS sequences.
ID	motif	start	end	Function
VcSULTR1;1a	STRE	1	6	Motifs related to stress response
VcSULTR1;1a	MYB	6	12	Motifs related to growth and development
VcSULTR1;1a	CAT-box	154	160	Motifs related to growth and development
VcSULTR1;1a	STRE	177	182	Motifs related to stress response
VcSULTR1;1a	I-box	211	220	Motifs related to light response
VcSULTR1;1a	I-box	213	221	Motifs related to light response
VcSULTR1;1a	MRE	220	227	Motifs related to light response
VcSULTR1;1a	STRE	243	248	Motifs related to stress response
VcSULTR1;1a	AuxRR-core	296	303	Motifs related to hormone response
VcSULTR1;1a	STRE	308	313	Motifs related to stress response
VcSULTR1;1a	MYB recognition site	358	364	Motifs related to growth and development
VcSULTR1;1a	STRE	409	414	Motifs related to stress response
VcSULTR1;1a	I-box	432	441	Motifs related to light response
VcSULTR1;1a	TCA-element	520	529	Motifs related to hormone response
VcSULTR1;1a	MYB	550	556	Motifs related to growth and development
VcSULTR1;1a	ARE	615	621	Motifs related to stress response
VcSULTR1;1a	TCA-element	656	665	Motifs related to hormone response
VcSULTR1;1a	MYC	788	794	Motifs related to growth and development
VcSULTR1;1a	MYC	992	998	Motifs related to growth and development
VcSULTR1;1a	MYB	1120	1126	Motifs related to growth and development
VcSULTR1;1a	STRE	1186	1191	Motifs related to stress response
VcSULTR1;1a	GATA-motif	1245	1254	Motifs related to light response
VcSULTR1;1a	Box 4	1326	1332	Motifs related to light response
VcSULTR1;1a	WUN-motif	1485	1494	Motifs related to stress response
VcSULTR1;1a	MYB	1506	1512	Motifs related to growth and development
VcSULTR1;1a	TCT-motif	1610	1616	Motifs related to light response
VcSULTR1;1a	ABRE	1694	1703	Motifs related to hormone response
VcSULTR1;1a	GA-motif	1739	1747	Motifs related to light response
VcSULTR1;1a	GATA-motif	1800	1809	Motifs related to light response
VcSULTR1;1a	MYC	1835	1841	Motifs related to growth and development
VcSULTR1;1a	TCT-motif	1842	1848	Motifs related to light response
VcSULTR1;1a	MYC	1843	1850	Motifs related to growth and development
VcSULTR1;1a	F-box	1871	1881	Motifs related to growth and development
VcSULTR1;1a	MYC	1906	1912	Motifs related to growth and development
VcSULTR1;1a	TCA-element	1951	1960	Motifs related to hormone response
VcSULTR1;1b	MYB	130	136	Motifs related to growth and development
VcSULTR1;1b	MYB	376	382	Motifs related to growth and development
VcSULTR1;1b	MYC	397	403	Motifs related to growth and development
VcSULTR1;1b	Box 4	420	426	Motifs related to light response
VcSULTR1;1b	STRE	471	476	Motifs related to stress response
VcSULTR1;1b	STRE	568	573	Motifs related to stress response
VcSULTR1;1b	STRE	589	594	Motifs related to stress response
VcSULTR1;1b	ARE	619	625	Motifs related to stress response
VcSULTR1;1b	TC-rich repeats	651	660	Motifs related to stress response
VcSULTR1;1b	TGA-element	658	664	Motifs related to hormone response
VcSULTR1;1b	MYB	729	735	Motifs related to growth and development
VcSULTR1;1b	GT1-motif	730	737	Motifs related to light response
VcSULTR1;1b	MYC	754	760	Motifs related to growth and development
VcSULTR1;1b	MYC	810	816	Motifs related to growth and development
VcSULTR1;1b	STRE	873	878	Motifs related to stress response
VcSULTR1;1b	MYC	938	944	Motifs related to growth and development
VcSULTR1;1b	MYB recognition site	1001	1007	Motifs related to growth and development
VcSULTR1;1b	MYB	1088	1094	Motifs related to growth and development
VcSULTR1;1b	GT1-motif	1131	1137	Motifs related to light response
VcSULTR1;1b	MYC	1178	1184	Motifs related to growth and development
VcSULTR1;1b	MYB	1184	1190	Motifs related to growth and development
VcSULTR1;1b	GT1-motif	1283	1289	Motifs related to light response
VcSULTR1;1b	MYC	1373	1380	Motifs related to growth and development
VcSULTR1;1b	MYC	1388	1394	Motifs related to growth and development
VcSULTR1;1b	LAMP-element	1424	1432	Motifs related to light response
VcSULTR1;1b	MYC	1430	1436	Motifs related to growth and development
VcSULTR1;1b	LAMP-element	1461	1469	Motifs related to light response
VcSULTR1;1b	GT1-motif	1497	1503	Motifs related to light response
VcSULTR1;1b	WUN-motif	1594	1603	Motifs related to stress response
VcSULTR1;1b	ERE	1672	1680	Motifs related to hormone response
VcSULTR1;1b	TCA	1891	1900	Motifs related to stress response
VcSULTR1;1b	TCA	1910	1919	Motifs related to stress response
VcSULTR1;1c	AuxRR-core	9	16	Motifs related to hormone response
VcSULTR1;1c	MYB recognition site	71	77	Motifs related to growth and development
VcSULTR1;1c	STRE	123	128	Motifs related to stress response
VcSULTR1;1c	TCA-element	240	249	Motifs related to hormone response
VcSULTR1;1c	MYB	270	276	Motifs related to growth and development
VcSULTR1;1c	TCA-element	334	343	Motifs related to hormone response
VcSULTR1;1c	GCN4_motif	429	436	Motifs related to growth and development
VcSULTR1;1c	MYB	780	786	Motifs related to growth and development
VcSULTR1;1c	ARE	968	974	Motifs related to stress response
VcSULTR1;1c	MYC	974	980	Motifs related to growth and development
VcSULTR1;1c	MYB	1098	1104	Motifs related to growth and development
VcSULTR1;1c	STRE	1164	1169	Motifs related to stress response
VcSULTR1;1c	GATA-motif	1223	1232	Motifs related to light response
VcSULTR1;1c	Box 4	1304	1310	Motifs related to light response
VcSULTR1;1c	WUN-motif	1463	1472	Motifs related to stress response
VcSULTR1;1c	MYB	1484	1490	Motifs related to growth and development
VcSULTR1;1c	TCT-motif	1585	1591	Motifs related to light response
VcSULTR1;1c	ABRE	1669	1678	Motifs related to hormone response
VcSULTR1;1c	GATA-motif	1800	1809	Motifs related to light response
VcSULTR1;1c	MYC	1835	1841	Motifs related to growth and development
VcSULTR1;1c	ERE	1854	1862	Motifs related to hormone response
VcSULTR1;1c	TCA-element	1951	1960	Motifs related to hormone response
VcSULTR1;2a	MYB	55	61	Motifs related to growth and development
VcSULTR1;2a	WUN-motif	269	278	Motifs related to stress response
VcSULTR1;2a	WUN-motif	270	278	Motifs related to stress response
VcSULTR1;2a	I-box	396	404	Motifs related to light response
VcSULTR1;2a	TATC-box	439	446	Motifs related to hormone response
VcSULTR1;2a	AAGAA-motif	568	575	Motifs related to stress response
VcSULTR1;2a	ARE	582	588	Motifs related to stress response
VcSULTR1;2a	TCT-motif	826	832	Motifs related to light response
VcSULTR1;2a	as-1	940	945	Motifs related to stress response
VcSULTR1;2a	ARE	1011	1017	Motifs related to stress response
VcSULTR1;2a	ARE	1044	1050	Motifs related to stress response
VcSULTR1;2a	ARE	1091	1097	Motifs related to stress response
VcSULTR1;2a	MYC	1108	1114	Motifs related to growth and development
VcSULTR1;2a	MYC	1160	1166	Motifs related to growth and development
VcSULTR1;2a	MRE	1210	1217	Motifs related to light response
VcSULTR1;2a	Box 4	1235	1241	Motifs related to light response
VcSULTR1;2a	P-box	1391	1398	Motifs related to hormone response
VcSULTR1;2a	MYB	1454	1460	Motifs related to growth and development
VcSULTR1;2a	MYC	1460	1466	Motifs related to growth and development
VcSULTR1;2a	MYB	1541	1547	Motifs related to growth and development
VcSULTR1;2a	W box	1595	1601	Motifs related to stress response
VcSULTR1;2a	ARE	1826	1832	Motifs related to stress response
VcSULTR1;2a	LTR	1891	1897	Motifs related to stress response
VcSULTR1;2a	ABRE	1920	1925	Motifs related to hormone response
VcSULTR1;2a	G-Box	1920	1926	Motifs related to light response
VcSULTR1;2a	ARE	1927	1933	Motifs related to stress response
VcSULTR1;2a	MYB	1955	1961	Motifs related to growth and development
VcSULTR1;2a	MYB	1970	1976	Motifs related to growth and development
VcSULTR1;2b	MYB	55	61	Motifs related to growth and development
VcSULTR1;2b	WUN-motif	269	278	Motifs related to stress response
VcSULTR1;2b	WUN-motif	270	278	Motifs related to stress response
VcSULTR1;2b	I-box	396	404	Motifs related to light response
VcSULTR1;2b	TATC-box	439	446	Motifs related to hormone response
VcSULTR1;2b	AAGAA-motif	568	575	Motifs related to stress response
VcSULTR1;2b	ARE	582	588	Motifs related to stress response
VcSULTR1;2b	TCT-motif	826	832	Motifs related to light response
VcSULTR1;2b	as-1	940	945	Motifs related to stress response
VcSULTR1;2b	ARE	1011	1017	Motifs related to stress response
VcSULTR1;2b	ARE	1044	1050	Motifs related to stress response
VcSULTR1;2b	ARE	1091	1097	Motifs related to stress response
VcSULTR1;2b	MYC	1108	1114	Motifs related to growth and development
VcSULTR1;2b	MYC	1160	1166	Motifs related to growth and development
VcSULTR1;2b	MRE	1210	1217	Motifs related to light response
VcSULTR1;2b	Box 4	1235	1241	Motifs related to light response
VcSULTR1;2b	P-box	1391	1398	Motifs related to hormone response
VcSULTR1;2b	MYB	1454	1460	Motifs related to growth and development
VcSULTR1;2b	MYC	1460	1466	Motifs related to growth and development
VcSULTR1;2b	MYB	1541	1547	Motifs related to growth and development
VcSULTR1;2b	W box	1595	1601	Motifs related to stress response
VcSULTR1;2b	ARE	1826	1832	Motifs related to stress response
VcSULTR1;2b	LTR	1891	1897	Motifs related to stress response
VcSULTR1;2b	ABRE	1920	1925	Motifs related to hormone response
VcSULTR1;2b	G-Box	1920	1926	Motifs related to light response
VcSULTR1;2b	ARE	1927	1933	Motifs related to stress response
VcSULTR1;2b	MYB	1955	1961	Motifs related to growth and development
VcSULTR1;2b	MYB	1970	1976	Motifs related to growth and development
VcSULTR1;2c	MYB	32	38	Motifs related to growth and development
VcSULTR1;2c	WUN-motif	264	273	Motifs related to stress response
VcSULTR1;2c	WUN-motif	265	273	Motifs related to stress response
VcSULTR1;2c	MYB	348	354	Motifs related to growth and development
VcSULTR1;2c	I-box	391	399	Motifs related to light response
VcSULTR1;2c	TATC-box	434	441	Motifs related to hormone response
VcSULTR1;2c	AAGAA-motif	564	571	Motifs related to stress response
VcSULTR1;2c	ARE	578	584	Motifs related to stress response
VcSULTR1;2c	I-box	678	688	Motifs related to light response
VcSULTR1;2c	TCT-motif	822	828	Motifs related to light response
VcSULTR1;2c	as-1	936	941	Motifs related to stress response
VcSULTR1;2c	ARE	1007	1013	Motifs related to stress response
VcSULTR1;2c	ARE	1040	1046	Motifs related to stress response
VcSULTR1;2c	ARE	1087	1093	Motifs related to stress response
VcSULTR1;2c	MYC	1104	1110	Motifs related to growth and development
VcSULTR1;2c	MYC	1122	1128	Motifs related to growth and development
VcSULTR1;2c	MYC	1156	1162	Motifs related to growth and development
VcSULTR1;2c	MRE	1208	1215	Motifs related to light response
VcSULTR1;2c	Box 4	1233	1239	Motifs related to light response
VcSULTR1;2c	MYB	1451	1457	Motifs related to growth and development
VcSULTR1;2c	MYC	1457	1463	Motifs related to growth and development
VcSULTR1;2c	MYB	1538	1544	Motifs related to growth and development
VcSULTR1;2c	W box	1592	1598	Motifs related to stress response
VcSULTR1;2c	ARE	1826	1832	Motifs related to stress response
VcSULTR1;2c	LTR	1891	1897	Motifs related to stress response
VcSULTR1;2c	ABRE	1920	1925	Motifs related to hormone response
VcSULTR1;2c	G-Box	1920	1926	Motifs related to light response
VcSULTR1;2c	MYB	1955	1961	Motifs related to growth and development
VcSULTR1;2c	MYB	1970	1976	Motifs related to growth and development
VcSULTR1;2d	AP-1	5	13	Motifs related to growth and development
VcSULTR1;2d	MYB	31	37	Motifs related to growth and development
VcSULTR1;2d	WUN-motif	263	272	Motifs related to stress response
VcSULTR1;2d	WUN-motif	264	272	Motifs related to stress response
VcSULTR1;2d	MYB	347	353	Motifs related to growth and development
VcSULTR1;2d	I-box	390	398	Motifs related to light response
VcSULTR1;2d	TATC-box	433	440	Motifs related to hormone response
VcSULTR1;2d	AAGAA-motif	563	570	Motifs related to stress response
VcSULTR1;2d	ARE	577	583	Motifs related to stress response
VcSULTR1;2d	I-box	677	687	Motifs related to light response
VcSULTR1;2d	TCT-motif	821	827	Motifs related to light response
VcSULTR1;2d	as-1	935	940	Motifs related to stress response
VcSULTR1;2d	ARE	1006	1012	Motifs related to stress response
VcSULTR1;2d	ARE	1039	1045	Motifs related to stress response
VcSULTR1;2d	ARE	1086	1092	Motifs related to stress response
VcSULTR1;2d	MYC	1103	1109	Motifs related to growth and development
VcSULTR1;2d	MYC	1121	1127	Motifs related to growth and development
VcSULTR1;2d	MYC	1155	1161	Motifs related to growth and development
VcSULTR1;2d	MRE	1207	1214	Motifs related to light response
VcSULTR1;2d	Box 4	1232	1238	Motifs related to light response
VcSULTR1;2d	MYB	1451	1457	Motifs related to growth and development
VcSULTR1;2d	MYC	1457	1463	Motifs related to growth and development
VcSULTR1;2d	MYB	1538	1544	Motifs related to growth and development
VcSULTR1;2d	W box	1592	1598	Motifs related to stress response
VcSULTR1;2d	ARE	1826	1832	Motifs related to stress response
VcSULTR1;2d	LTR	1891	1897	Motifs related to stress response
VcSULTR1;2d	ABRE	1920	1925	Motifs related to hormone response
VcSULTR1;2d	G-Box	1920	1926	Motifs related to light response
VcSULTR1;2d	MYB	1955	1961	Motifs related to growth and development
VcSULTR1;2d	MYB	1970	1976	Motifs related to growth and development
VcSULTR2;1a	STRE	17	22	Motifs related to stress response
VcSULTR2;1a	ARE	61	67	Motifs related to stress response
VcSULTR2;1a	MYB	108	114	Motifs related to growth and development
VcSULTR2;1a	AuxRR-core	121	128	Motifs related to hormone response
VcSULTR2;1a	G-Box	174	183	Motifs related to light response
VcSULTR2;1a	MYB	184	190	Motifs related to growth and development
VcSULTR2;1a	GARE-motif	184	191	Motifs related to hormone response
VcSULTR2;1a	TCA-element	198	207	Motifs related to hormone response
VcSULTR2;1a	TCT-motif	209	215	Motifs related to light response
VcSULTR2;1a	ATCT-motif	272	281	Motifs related to light response
VcSULTR2;1a	MYB	299	305	Motifs related to growth and development
VcSULTR2;1a	TCT-motif	318	324	Motifs related to light response
VcSULTR2;1a	MYB	380	386	Motifs related to growth and development
VcSULTR2;1a	MYB	383	389	Motifs related to growth and development
VcSULTR2;1a	STRE	407	412	Motifs related to stress response
VcSULTR2;1a	TGA-element	481	487	Motifs related to hormone response
VcSULTR2;1a	TCA-element	496	505	Motifs related to hormone response
VcSULTR2;1a	TCA	536	545	Motifs related to stress response
VcSULTR2;1a	ARE	644	650	Motifs related to stress response
VcSULTR2;1a	ERE	648	656	Motifs related to hormone response
VcSULTR2;1a	AE-box	764	772	Motifs related to light response
VcSULTR2;1a	W box	783	789	Motifs related to stress response
VcSULTR2;1a	MYB	819	825	Motifs related to growth and development
VcSULTR2;1a	CAT-box	873	879	Motifs related to growth and development
VcSULTR2;1a	ABRE	891	896	Motifs related to hormone response
VcSULTR2;1a	G-Box	891	897	Motifs related to light response
VcSULTR2;1a	MYC	965	971	Motifs related to growth and development
VcSULTR2;1a	MYB	1011	1017	Motifs related to growth and development
VcSULTR2;1a	GCC-box	1150	1197	Motifs related to fungi response
VcSULTR2;1a	GC-motif	1157	1163	Motifs related to stress response
VcSULTR2;1a	Sp1	1175	1181	Motifs related to light response
VcSULTR2;1a	STRE	1178	1183	Motifs related to stress response
VcSULTR2;1a	as-1	1293	1298	Motifs related to stress response
VcSULTR2;1a	MYC	1344	1350	Motifs related to growth and development
VcSULTR2;1a	ABRE	1443	1452	Motifs related to hormone response
VcSULTR2;1a	MYC	1445	1451	Motifs related to growth and development
VcSULTR2;1a	WUN-motif	1471	1480	Motifs related to stress response
VcSULTR2;1a	DRE	1511	1518	Motifs related to stress response
VcSULTR2;1a	ARE	1603	1609	Motifs related to stress response
VcSULTR2;1a	W box	1615	1621	Motifs related to stress response
VcSULTR2;1a	AAGAA-motif	1638	1647	Motifs related to stress response
VcSULTR2;1a	S-box	1792	1839	Motifs related to fungi response
VcSULTR2;1a	S-box	1812	1819	Motifs related to fungi response
VcSULTR2;1a	MYC	1852	1858	Motifs related to growth and development
VcSULTR2;1a	MRE	1877	1884	Motifs related to light response
VcSULTR2;1a	ATCT-motif	1877	1886	Motifs related to light response
VcSULTR2;1a	WUN-motif	1953	1961	Motifs related to stress response
VcSULTR2;1b	MYC	5	11	Motifs related to growth and development
VcSULTR2;1b	MYB	46	52	Motifs related to growth and development
VcSULTR2;1b	AuxRR-core	59	66	Motifs related to hormone response
VcSULTR2;1b	G-Box	112	121	Motifs related to light response
VcSULTR2;1b	WRE3	115	121	Motifs related to stress response
VcSULTR2;1b	MYB	122	128	Motifs related to growth and development
VcSULTR2;1b	GARE-motif	122	129	Motifs related to hormone response
VcSULTR2;1b	TCA-element	136	145	Motifs related to hormone response
VcSULTR2;1b	TCT-motif	148	154	Motifs related to light response
VcSULTR2;1b	ATCT-motif	211	220	Motifs related to light response
VcSULTR2;1b	MYB	238	244	Motifs related to growth and development
VcSULTR2;1b	MYB	319	325	Motifs related to growth and development
VcSULTR2;1b	MYB	322	328	Motifs related to growth and development
VcSULTR2;1b	STRE	346	351	Motifs related to stress response
VcSULTR2;1b	TGA-element	420	426	Motifs related to hormone response
VcSULTR2;1b	TCA-element	435	444	Motifs related to hormone response
VcSULTR2;1b	STRE	551	556	Motifs related to stress response
VcSULTR2;1b	ARE	583	589	Motifs related to stress response
VcSULTR2;1b	ERE	587	595	Motifs related to hormone response
VcSULTR2;1b	AE-box	703	711	Motifs related to light response
VcSULTR2;1b	W box	722	728	Motifs related to stress response
VcSULTR2;1b	MYB	758	764	Motifs related to growth and development
VcSULTR2;1b	CAT-box	810	816	Motifs related to growth and development
VcSULTR2;1b	ABRE	828	833	Motifs related to hormone response
VcSULTR2;1b	G-Box	828	834	Motifs related to light response
VcSULTR2;1b	MYB	948	954	Motifs related to growth and development
VcSULTR2;1b	GCC-box	1072	1119	Motifs related to fungi response
VcSULTR2;1b	GT1-motif	1074	1080	Motifs related to light response
VcSULTR2;1b	GC-motif	1080	1086	Motifs related to stress response
VcSULTR2;1b	Sp1	1097	1103	Motifs related to light response
VcSULTR2;1b	STRE	1100	1105	Motifs related to stress response
VcSULTR2;1b	GCC-box	1162	1209	Motifs related to fungi response
VcSULTR2;1b	GT1-motif	1164	1170	Motifs related to light response
VcSULTR2;1b	GC-motif	1170	1176	Motifs related to stress response
VcSULTR2;1b	Sp1	1187	1193	Motifs related to light response
VcSULTR2;1b	STRE	1190	1195	Motifs related to stress response
VcSULTR2;1b	as-1	1305	1310	Motifs related to stress response
VcSULTR2;1b	MYC	1356	1362	Motifs related to growth and development
VcSULTR2;1b	MYB	1362	1368	Motifs related to growth and development
VcSULTR2;1b	ABRE	1453	1462	Motifs related to hormone response
VcSULTR2;1b	MYC	1455	1461	Motifs related to growth and development
VcSULTR2;1b	WUN-motif	1481	1490	Motifs related to stress response
VcSULTR2;1b	DRE	1520	1527	Motifs related to stress response
VcSULTR2;1b	ARE	1612	1618	Motifs related to stress response
VcSULTR2;1b	W box	1624	1630	Motifs related to stress response
VcSULTR2;1b	AAGAA-motif	1647	1656	Motifs related to stress response
VcSULTR2;1b	S-box	1800	1847	Motifs related to fungi response
VcSULTR2;1b	WRE3	1819	1825	Motifs related to stress response
VcSULTR2;1b	S-box	1820	1827	Motifs related to fungi response
VcSULTR2;1b	MYC	1860	1866	Motifs related to growth and development
VcSULTR2;1b	ACA-motif	1879	1891	Motifs related to light response
VcSULTR2;1b	WUN-motif	1953	1961	Motifs related to stress response
VcSULTR2;1c	MYC	22	28	Motifs related to growth and development
VcSULTR2;1c	STRE	49	54	Motifs related to stress response
VcSULTR2;1c	ARE	93	99	Motifs related to stress response
VcSULTR2;1c	MYC	100	106	Motifs related to growth and development
VcSULTR2;1c	MYB	141	147	Motifs related to growth and development
VcSULTR2;1c	AuxRR-core	154	161	Motifs related to hormone response
VcSULTR2;1c	G-Box	207	216	Motifs related to light response
VcSULTR2;1c	WRE3	210	216	Motifs related to stress response
VcSULTR2;1c	MYB	217	223	Motifs related to growth and development
VcSULTR2;1c	GARE-motif	217	224	Motifs related to hormone response
VcSULTR2;1c	TCA-element	231	240	Motifs related to hormone response
VcSULTR2;1c	TCT-motif	243	249	Motifs related to light response
VcSULTR2;1c	ATCT-motif	306	315	Motifs related to light response
VcSULTR2;1c	MYB	333	339	Motifs related to growth and development
VcSULTR2;1c	MYB	414	420	Motifs related to growth and development
VcSULTR2;1c	MYB	417	423	Motifs related to growth and development
VcSULTR2;1c	STRE	441	446	Motifs related to stress response
VcSULTR2;1c	TGA-element	515	521	Motifs related to hormone response
VcSULTR2;1c	TCA-element	530	539	Motifs related to hormone response
VcSULTR2;1c	ARE	678	684	Motifs related to stress response
VcSULTR2;1c	ERE	682	690	Motifs related to hormone response
VcSULTR2;1c	AE-box	705	713	Motifs related to light response
VcSULTR2;1c	AE-box	798	806	Motifs related to light response
VcSULTR2;1c	W box	817	823	Motifs related to stress response
VcSULTR2;1c	MYB	853	859	Motifs related to growth and development
VcSULTR2;1c	CAT-box	907	913	Motifs related to growth and development
VcSULTR2;1c	ABRE	925	930	Motifs related to hormone response
VcSULTR2;1c	G-Box	925	931	Motifs related to light response
VcSULTR2;1c	MYC	999	1005	Motifs related to growth and development
VcSULTR2;1c	GC-motif	1159	1165	Motifs related to stress response
VcSULTR2;1c	GCC-box	1169	1216	Motifs related to fungi response
VcSULTR2;1c	GT1-motif	1171	1177	Motifs related to light response
VcSULTR2;1c	Sp1	1176	1182	Motifs related to light response
VcSULTR2;1c	Sp1	1194	1200	Motifs related to light response
VcSULTR2;1c	STRE	1197	1202	Motifs related to stress response
VcSULTR2;1c	as-1	1312	1317	Motifs related to stress response
VcSULTR2;1c	MYC	1363	1369	Motifs related to growth and development
VcSULTR2;1c	MYB	1369	1375	Motifs related to growth and development
VcSULTR2;1c	WUN-motif	1490	1499	Motifs related to stress response
VcSULTR2;1c	DRE	1529	1536	Motifs related to stress response
VcSULTR2;1c	ARE	1621	1627	Motifs related to stress response
VcSULTR2;1c	W box	1633	1639	Motifs related to stress response
VcSULTR2;1c	AAGAA-motif	1656	1665	Motifs related to stress response
VcSULTR2;1c	S-box	1810	1857	Motifs related to fungi response
VcSULTR2;1c	WRE3	1829	1835	Motifs related to stress response
VcSULTR2;1c	S-box	1830	1837	Motifs related to fungi response
VcSULTR2;1c	MYC	1870	1876	Motifs related to growth and development
VcSULTR2;1c	MRE	1895	1902	Motifs related to light response
VcSULTR2;1c	ATCT-motif	1895	1904	Motifs related to light response
VcSULTR2;1c	WUN-motif	1971	1979	Motifs related to stress response
VcSULTR2;2a	TCT-motif	153	159	Motifs related to light response
VcSULTR2;2a	TC-rich repeats	153	162	Motifs related to stress response
VcSULTR2;2a	O2-site	183	192	Motifs related to growth and development
VcSULTR2;2a	chs-CMA	210	218	Motifs related to plant light response
VcSULTR2;2a	MYC	334	340	Motifs related to growth and development
VcSULTR2;2a	ERE	410	418	Motifs related to hormone response
VcSULTR2;2a	GATA-motif	420	427	Motifs related to light response
VcSULTR2;2a	STRE	459	464	Motifs related to stress response
VcSULTR2;2a	MYC	467	473	Motifs related to growth and development
VcSULTR2;2a	MYB	648	654	Motifs related to growth and development
VcSULTR2;2a	MYB	662	668	Motifs related to growth and development
VcSULTR2;2a	chs-Unit 1 m1	712	722	Motifs related to light response
VcSULTR2;2a	ABRE	716	723	Motifs related to hormone response
VcSULTR2;2a	Gap-box	749	758.5	Motifs related to light response
VcSULTR2;2a	MYC	753	759	Motifs related to growth and development
VcSULTR2;2a	MYC	760	766	Motifs related to growth and development
VcSULTR2;2a	STRE	790	795	Motifs related to stress response
VcSULTR2;2a	S-box	834	881	Motifs related to fungi response
VcSULTR2;2a	MYC	844	850	Motifs related to growth and development
VcSULTR2;2a	S-box	854	861	Motifs related to fungi response
VcSULTR2;2a	TCA-element	865	874	Motifs related to hormone response
VcSULTR2;2a	STRE	944	949	Motifs related to stress response
VcSULTR2;2a	W box	955	961	Motifs related to stress response
VcSULTR2;2a	TCT-motif	1039	1045	Motifs related to light response
VcSULTR2;2a	MYB	1071	1077	Motifs related to growth and development
VcSULTR2;2a	AE-box	1091	1099	Motifs related to light response
VcSULTR2;2a	MYB	1153	1159	Motifs related to growth and development
VcSULTR2;2a	AAGAA-motif	1177	1184	Motifs related to stress response
VcSULTR2;2a	MYC	1297	1303	Motifs related to growth and development
VcSULTR2;2a	MYB	1312	1318	Motifs related to growth and development
VcSULTR2;2a	WUN-motif	1398	1406	Motifs related to stress response
VcSULTR2;2a	MYC	1469	1475	Motifs related to growth and development
VcSULTR2;2a	AE-box	1491	1499	Motifs related to light response
VcSULTR2;2a	ABRE	1520	1526	Motifs related to hormone response
VcSULTR2;2a	ABRE	1521	1526	Motifs related to hormone response
VcSULTR2;2a	MYB	1549	1555	Motifs related to growth and development
VcSULTR2;2a	STRE	1607	1612	Motifs related to stress response
VcSULTR2;2a	CAT-box	1777	1783	Motifs related to growth and development
VcSULTR2;2a	P-box	1815	1822	Motifs related to hormone response
VcSULTR2;2a	LTR	1892	1898	Motifs related to stress response
VcSULTR2;2b	chs-CMA	212	220	Motifs related to plant light response
VcSULTR2;2b	MYC	335	341	Motifs related to growth and development
VcSULTR2;2b	ERE	411	419	Motifs related to hormone response
VcSULTR2;2b	STRE	460	465	Motifs related to stress response
VcSULTR2;2b	MYC	468	474	Motifs related to growth and development
VcSULTR2;2b	Box II	477	486	Motifs related to light response
VcSULTR2;2b	MYB	666	672	Motifs related to growth and development
VcSULTR2;2b	MYB	680	686	Motifs related to growth and development
VcSULTR2;2b	chs-Unit 1 m1	730	740	Motifs related to light response
VcSULTR2;2b	ABRE	734	741	Motifs related to hormone response
VcSULTR2;2b	MYC	762	768	Motifs related to growth and development
VcSULTR2;2b	MYC	769	775	Motifs related to growth and development
VcSULTR2;2b	STRE	799	804	Motifs related to stress response
VcSULTR2;2b	S-box	843	890	Motifs related to fungi response
VcSULTR2;2b	MYC	853	859	Motifs related to growth and development
VcSULTR2;2b	S-box	863	870	Motifs related to fungi response
VcSULTR2;2b	TCA-element	874	883	Motifs related to hormone response
VcSULTR2;2b	STRE	953	958	Motifs related to stress response
VcSULTR2;2b	W box	964	970	Motifs related to stress response
VcSULTR2;2b	TC-rich repeats	984	993	Motifs related to stress response
VcSULTR2;2b	TCT-motif	1048	1054	Motifs related to light response
VcSULTR2;2b	MYB	1152	1158	Motifs related to growth and development
VcSULTR2;2b	AAGAA-motif	1176	1183	Motifs related to stress response
VcSULTR2;2b	MYC	1294	1300	Motifs related to growth and development
VcSULTR2;2b	MYB	1309	1315	Motifs related to growth and development
VcSULTR2;2b	A-box	1323	1329	Motifs related to growth and development
VcSULTR2;2b	WUN-motif	1392	1400	Motifs related to stress response
VcSULTR2;2b	MYC	1463	1469	Motifs related to growth and development
VcSULTR2;2b	AE-box	1485	1493	Motifs related to light response
VcSULTR2;2b	ABRE	1514	1520	Motifs related to hormone response
VcSULTR2;2b	ABRE	1515	1520	Motifs related to hormone response
VcSULTR2;2b	STRE	1597	1602	Motifs related to stress response
VcSULTR2;2b	CAT-box	1778	1784	Motifs related to growth and development
VcSULTR2;2b	P-box	1815	1822	Motifs related to hormone response
VcSULTR2;2b	LTR	1892	1898	Motifs related to stress response
VcSULTR2;2c	TCT-motif	159	165	Motifs related to light response
VcSULTR2;2c	TC-rich repeats	159	168	Motifs related to stress response
VcSULTR2;2c	O2-site	189	198	Motifs related to growth and development
VcSULTR2;2c	chs-CMA	216	224	Motifs related to plant light response
VcSULTR2;2c	ERE	413	421	Motifs related to hormone response
VcSULTR2;2c	STRE	462	467	Motifs related to stress response
VcSULTR2;2c	MYC	470	476	Motifs related to growth and development
VcSULTR2;2c	STRE	531	536	Motifs related to stress response
VcSULTR2;2c	MYB	667	673	Motifs related to growth and development
VcSULTR2;2c	MYB	681	687	Motifs related to growth and development
VcSULTR2;2c	P-box	747	754	Motifs related to hormone response
VcSULTR2;2c	MYC	763	769	Motifs related to growth and development
VcSULTR2;2c	MYC	770	776	Motifs related to growth and development
VcSULTR2;2c	STRE	800	805	Motifs related to stress response
VcSULTR2;2c	S-box	844	891	Motifs related to fungi response
VcSULTR2;2c	MYC	854	860	Motifs related to growth and development
VcSULTR2;2c	S-box	864	871	Motifs related to fungi response
VcSULTR2;2c	STRE	954	959	Motifs related to stress response
VcSULTR2;2c	W box	965	971	Motifs related to stress response
VcSULTR2;2c	STRE	1017	1022	Motifs related to stress response
VcSULTR2;2c	TCT-motif	1050	1056	Motifs related to light response
VcSULTR2;2c	MYB	1154	1160	Motifs related to growth and development
VcSULTR2;2c	MYC	1291	1297	Motifs related to growth and development
VcSULTR2;2c	MYB	1306	1312	Motifs related to growth and development
VcSULTR2;2c	A-box	1320	1326	Motifs related to growth and development
VcSULTR2;2c	WUN-motif	1389	1397	Motifs related to stress response
VcSULTR2;2c	MYC	1460	1466	Motifs related to growth and development
VcSULTR2;2c	AE-box	1482	1490	Motifs related to light response
VcSULTR2;2c	ABRE	1511	1517	Motifs related to hormone response
VcSULTR2;2c	ABRE	1512	1517	Motifs related to hormone response
VcSULTR2;2c	STRE	1602	1607	Motifs related to stress response
VcSULTR2;2c	CAT-box	1777	1783	Motifs related to growth and development
VcSULTR2;2c	P-box	1815	1822	Motifs related to hormone response
VcSULTR2;2c	LTR	1892	1898	Motifs related to stress response
VcSULTR2;2d	O2-site	182	191	Motifs related to growth and development
VcSULTR2;2d	chs-CMA	209	217	Motifs related to plant light response
VcSULTR2;2d	STRE	282	287	Motifs related to stress response
VcSULTR2;2d	MYC	334	340	Motifs related to growth and development
VcSULTR2;2d	ERE	409	417	Motifs related to hormone response
VcSULTR2;2d	MYC	466	472	Motifs related to growth and development
VcSULTR2;2d	MYB	664	670	Motifs related to growth and development
VcSULTR2;2d	MYC	766	772	Motifs related to growth and development
VcSULTR2;2d	STRE	796	801	Motifs related to stress response
VcSULTR2;2d	S-box	840	887	Motifs related to fungi response
VcSULTR2;2d	MYC	850	856	Motifs related to growth and development
VcSULTR2;2d	S-box	860	867	Motifs related to fungi response
VcSULTR2;2d	STRE	950	955	Motifs related to stress response
VcSULTR2;2d	W box	961	967	Motifs related to stress response
VcSULTR2;2d	TCT-motif	1045	1051	Motifs related to light response
VcSULTR2;2d	MYB	1077	1083	Motifs related to growth and development
VcSULTR2;2d	AE-box	1097	1105	Motifs related to light response
VcSULTR2;2d	MYB	1159	1165	Motifs related to growth and development
VcSULTR2;2d	AAGAA-motif	1183	1190	Motifs related to stress response
VcSULTR2;2d	MYC	1301	1307	Motifs related to growth and development
VcSULTR2;2d	MYB	1316	1322	Motifs related to growth and development
VcSULTR2;2d	A-box	1330	1336	Motifs related to growth and development
VcSULTR2;2d	WUN-motif	1399	1407	Motifs related to stress response
VcSULTR2;2d	MYC	1470	1476	Motifs related to growth and development
VcSULTR2;2d	AE-box	1492	1500	Motifs related to light response
VcSULTR2;2d	ABRE	1521	1527	Motifs related to hormone response
VcSULTR2;2d	ABRE	1522	1527	Motifs related to hormone response
VcSULTR2;2d	STRE	1608	1613	Motifs related to stress response
VcSULTR2;2d	CAT-box	1777	1783	Motifs related to growth and development
VcSULTR2;2d	P-box	1815	1822	Motifs related to hormone response
VcSULTR3;1a	G-Box	14	24	Motifs related to light response
VcSULTR3;1a	ABRE	15	24	Motifs related to hormone response
VcSULTR3;1a	G-Box	15	24	Motifs related to light response
VcSULTR3;1a	ABRE	17	23	Motifs related to hormone response
VcSULTR3;1a	ABRE	18	23	Motifs related to hormone response
VcSULTR3;1a	ABRE	58	64	Motifs related to hormone response
VcSULTR3;1a	ABRE	59	64	Motifs related to hormone response
VcSULTR3;1a	TCA	90	99	Motifs related to stress response
VcSULTR3;1a	MYC	129	135	Motifs related to growth and development
VcSULTR3;1a	as-1	172	177	Motifs related to stress response
VcSULTR3;1a	MYB recognition site	185	191	Motifs related to growth and development
VcSULTR3;1a	P-box	203	210	Motifs related to hormone response
VcSULTR3;1a	W box	228	234	Motifs related to stress response
VcSULTR3;1a	MYC	242	248	Motifs related to growth and development
VcSULTR3;1a	MYC	265	271	Motifs related to growth and development
VcSULTR3;1a	MYB	306	312	Motifs related to growth and development
VcSULTR3;1a	MRE	309	316	Motifs related to light response
VcSULTR3;1a	3-AF1 binding site	442	452	Motifs related to light response
VcSULTR3;1a	ERE	480	488	Motifs related to hormone response
VcSULTR3;1a	STRE	564	569	Motifs related to stress response
VcSULTR3;1a	TCCC-motif	571	578	Motifs related to light response
VcSULTR3;1a	TCCC-motif	674	681	Motifs related to light response
VcSULTR3;1a	ERE	703	711	Motifs related to hormone response
VcSULTR3;1a	STRE	899	904	Motifs related to stress response
VcSULTR3;1a	MYB	905	911	Motifs related to growth and development
VcSULTR3;1a	G-Box	1021	1027	Motifs related to light response
VcSULTR3;1a	ABRE	1022	1027	Motifs related to hormone response
VcSULTR3;1a	MYC	1038	1044	Motifs related to growth and development
VcSULTR3;1a	STRE	1093	1098	Motifs related to stress response
VcSULTR3;1a	S-box	1131	1178	Motifs related to fungi response
VcSULTR3;1a	circadian	1132	1141	Motifs related to growth and development
VcSULTR3;1a	S-box	1151	1158	Motifs related to fungi response
VcSULTR3;1a	MYC	1303	1309	Motifs related to growth and development
VcSULTR3;1a	MYC	1305	1311	Motifs related to growth and development
VcSULTR3;1a	MYCS1	1315	1361	Motifs related to fungi response
VcSULTR3;1a	Box 4	1460	1466	Motifs related to light response
VcSULTR3;1a	Box 4	1570	1576	Motifs related to light response
VcSULTR3;1a	MYC	1578	1584	Motifs related to growth and development
VcSULTR3;1a	Box 4	1599	1605	Motifs related to light response
VcSULTR3;1a	ERE	1629	1637	Motifs related to hormone response
VcSULTR3;1a	WUN-motif	1699	1708	Motifs related to stress response
VcSULTR3;1a	STRE	1734	1739	Motifs related to stress response
VcSULTR3;1a	TCCC-motif	1830	1837	Motifs related to light response
VcSULTR3;1a	STRE	1894	1899	Motifs related to stress response
VcSULTR3;1a	ARE	1921	1927	Motifs related to stress response
VcSULTR3;1a	GT1-motif	1975	1982	Motifs related to light response
VcSULTR3;1a	MYB	1977	1983	Motifs related to growth and development
VcSULTR3;1b	MYB	18	24	Motifs related to growth and development
VcSULTR3;1b	MRE	21	28	Motifs related to light response
VcSULTR3;1b	GT1-motif	175	181	Motifs related to light response
VcSULTR3;1b	MYB	176	182	Motifs related to growth and development
VcSULTR3;1b	ERE	193	201	Motifs related to hormone response
VcSULTR3;1b	ERE	195	203	Motifs related to hormone response
VcSULTR3;1b	Box 4	201	207	Motifs related to light response
VcSULTR3;1b	STRE	277	282	Motifs related to stress response
VcSULTR3;1b	TCCC-motif	284	291	Motifs related to light response
VcSULTR3;1b	TCCC-motif	386	393	Motifs related to light response
VcSULTR3;1b	ERE	417	425	Motifs related to hormone response
VcSULTR3;1b	WUN-motif	569	578	Motifs related to stress response
VcSULTR3;1b	WUN-motif	570	578	Motifs related to stress response
VcSULTR3;1b	MYB	644	650	Motifs related to growth and development
VcSULTR3;1b	G-Box	760	766	Motifs related to light response
VcSULTR3;1b	ABRE	761	766	Motifs related to hormone response
VcSULTR3;1b	MYC	777	783	Motifs related to growth and development
VcSULTR3;1b	S-box	1129	1176	Motifs related to fungi response
VcSULTR3;1b	circadian	1130	1139	Motifs related to growth and development
VcSULTR3;1b	S-box	1149	1156	Motifs related to fungi response
VcSULTR3;1b	GATA-motif	1199	1208	Motifs related to light response
VcSULTR3;1b	ARE	1239	1245	Motifs related to stress response
VcSULTR3;1b	MYC	1301	1307	Motifs related to growth and development
VcSULTR3;1b	MYC	1303	1309	Motifs related to growth and development
VcSULTR3;1b	MYCS1	1313	1359	Motifs related to fungi response
VcSULTR3;1b	Box 4	1458	1464	Motifs related to light response
VcSULTR3;1b	Box 4	1559	1565	Motifs related to light response
VcSULTR3;1b	MYC	1567	1573	Motifs related to growth and development
VcSULTR3;1b	Box 4	1588	1594	Motifs related to light response
VcSULTR3;1b	WUN-motif	1692	1701	Motifs related to stress response
VcSULTR3;1b	STRE	1727	1732	Motifs related to stress response
VcSULTR3;1b	TCCC-motif	1823	1830	Motifs related to light response
VcSULTR3;1b	TCCC-motif	1831	1838	Motifs related to light response
VcSULTR3;1b	STRE	1887	1892	Motifs related to stress response
VcSULTR3;1b	ARE	1920	1926	Motifs related to stress response
VcSULTR3;1b	G-Box	1955	1961	Motifs related to light response
VcSULTR3;1b	GT1-motif	1975	1982	Motifs related to light response
VcSULTR3;1b	MYB	1977	1983	Motifs related to growth and development
VcSULTR3;1c	ABRE	16	22	Motifs related to hormone response
VcSULTR3;1c	ABRE	17	22	Motifs related to hormone response
VcSULTR3;1c	TCA	48	57	Motifs related to stress response
VcSULTR3;1c	AACA_motif	74	85	Motifs related to growth and development
VcSULTR3;1c	MYC	87	93	Motifs related to growth and development
VcSULTR3;1c	as-1	130	135	Motifs related to stress response
VcSULTR3;1c	MYB recognition site	143	149	Motifs related to growth and development
VcSULTR3;1c	P-box	161	168	Motifs related to hormone response
VcSULTR3;1c	W box	186	192	Motifs related to stress response
VcSULTR3;1c	MYC	200	206	Motifs related to growth and development
VcSULTR3;1c	MYC	223	229	Motifs related to growth and development
VcSULTR3;1c	MYB	264	270	Motifs related to growth and development
VcSULTR3;1c	MRE	267	274	Motifs related to light response
VcSULTR3;1c	I-box	315	323	Motifs related to light response
VcSULTR3;1c	3-AF1 binding site	402	412	Motifs related to light response
VcSULTR3;1c	ERE	440	448	Motifs related to hormone response
VcSULTR3;1c	ERE	442	450	Motifs related to hormone response
VcSULTR3;1c	STRE	524	529	Motifs related to stress response
VcSULTR3;1c	TCCC-motif	531	538	Motifs related to light response
VcSULTR3;1c	STRE	595	600	Motifs related to stress response
VcSULTR3;1c	TCCC-motif	633	640	Motifs related to light response
VcSULTR3;1c	ERE	664	672	Motifs related to hormone response
VcSULTR3;1c	MRE	862	869	Motifs related to light response
VcSULTR3;1c	MYB	881	887	Motifs related to growth and development
VcSULTR3;1c	G-Box	997	1003	Motifs related to light response
VcSULTR3;1c	ABRE	998	1003	Motifs related to hormone response
VcSULTR3;1c	MYC	1014	1020	Motifs related to growth and development
VcSULTR3;1c	STRE	1069	1074	Motifs related to stress response
VcSULTR3;1c	S-box	1107	1154	Motifs related to fungi response
VcSULTR3;1c	circadian	1108	1117	Motifs related to growth and development
VcSULTR3;1c	S-box	1127	1134	Motifs related to fungi response
VcSULTR3;1c	MYC	1279	1285	Motifs related to growth and development
VcSULTR3;1c	MYC	1285	1291	Motifs related to growth and development
VcSULTR3;1c	MYB	1395	1401	Motifs related to growth and development
VcSULTR3;1c	ABRE	1399	1404	Motifs related to hormone response
VcSULTR3;1c	ABRE	1399	1405	Motifs related to hormone response
VcSULTR3;1c	Box 4	1449	1455	Motifs related to light response
VcSULTR3;1c	Box 4	1563	1569	Motifs related to light response
VcSULTR3;1c	G-Box	1573	1579	Motifs related to light response
VcSULTR3;1c	Box 4	1592	1598	Motifs related to light response
VcSULTR3;1c	WUN-motif	1692	1701	Motifs related to stress response
VcSULTR3;1c	STRE	1727	1732	Motifs related to stress response
VcSULTR3;1c	TCCC-motif	1823	1830	Motifs related to light response
VcSULTR3;1c	I-box	1863	1873	Motifs related to light response
VcSULTR3;1c	STRE	1887	1892	Motifs related to stress response
VcSULTR3;1c	ARE	1920	1926	Motifs related to stress response
VcSULTR3;1c	MYB	1938	1944	Motifs related to growth and development
VcSULTR3;1c	G-Box	1955	1961	Motifs related to light response
VcSULTR3;1c	GT1-motif	1975	1982	Motifs related to light response
VcSULTR3;1c	MYB	1977	1983	Motifs related to growth and development
VcSULTR3;1d	STRE	61	66	Motifs related to stress response
VcSULTR3;1d	TCCC-motif	68	75	Motifs related to light response
VcSULTR3;1d	STRE	132	137	Motifs related to stress response
VcSULTR3;1d	TCCC-motif	170	177	Motifs related to light response
VcSULTR3;1d	ERE	201	209	Motifs related to hormone response
VcSULTR3;1d	G-Box	651	657	Motifs related to light response
VcSULTR3;1d	ABRE	652	657	Motifs related to hormone response
VcSULTR3;1d	MYC	668	674	Motifs related to growth and development
VcSULTR3;1d	STRE	724	729	Motifs related to stress response
VcSULTR3;1d	S-box	762	809	Motifs related to fungi response
VcSULTR3;1d	circadian	763	772	Motifs related to growth and development
VcSULTR3;1d	S-box	782	789	Motifs related to fungi response
VcSULTR3;1d	GATA-motif	832	841	Motifs related to light response
VcSULTR3;1d	MYC	934	940	Motifs related to growth and development
VcSULTR3;1d	MYC	936	942	Motifs related to growth and development
VcSULTR3;1d	MYCS1	946	992	Motifs related to fungi response
VcSULTR3;1d	Box 4	1091	1097	Motifs related to light response
VcSULTR3;1d	A-box	1203	1209	Motifs related to growth and development
VcSULTR3;1d	Box 4	1316	1322	Motifs related to light response
VcSULTR3;1d	circadian	1331	1340	Motifs related to growth and development
VcSULTR3;1d	ERE	1365	1373	Motifs related to hormone response
VcSULTR3;1d	A-box	1423	1429	Motifs related to growth and development
VcSULTR3;1d	Box 4	1441	1447	Motifs related to light response
VcSULTR3;1d	MYC	1449	1455	Motifs related to growth and development
VcSULTR3;1d	Box 4	1470	1476	Motifs related to light response
VcSULTR3;1d	STRE	1540	1545	Motifs related to stress response
VcSULTR3;1d	LTR	1566	1572	Motifs related to stress response
VcSULTR3;1d	W box	1572	1578	Motifs related to stress response
VcSULTR3;1d	TCA-element	1632	1641	Motifs related to hormone response
VcSULTR3;1d	WUN-motif	1699	1708	Motifs related to stress response
VcSULTR3;1d	STRE	1734	1739	Motifs related to stress response
VcSULTR3;1d	TCCC-motif	1830	1837	Motifs related to light response
VcSULTR3;1d	STRE	1894	1899	Motifs related to stress response
VcSULTR3;1d	ARE	1921	1927	Motifs related to stress response
VcSULTR3;1d	GT1-motif	1975	1982	Motifs related to light response
VcSULTR3;1d	MYB	1977	1983	Motifs related to growth and development
VcSULTR3;2a	P-box	150	157	Motifs related to hormone response
VcSULTR3;2a	ABRE	197	202	Motifs related to hormone response
VcSULTR3;2a	G-Box	197	203	Motifs related to light response
VcSULTR3;2a	CAT-box	244	250	Motifs related to growth and development
VcSULTR3;2a	CTAG-motif	294	303	Motifs related to stress response
VcSULTR3;2a	ERE	304	312	Motifs related to hormone response
VcSULTR3;2a	TCCC-motif	426	433	Motifs related to light response
VcSULTR3;2a	GATA-motif	482	489	Motifs related to light response
VcSULTR3;2a	G-Box	496	504	Motifs related to light response
VcSULTR3;2a	ABRE	497	503	Motifs related to hormone response
VcSULTR3;2a	ABRE	498	503	Motifs related to hormone response
VcSULTR3;2a	MYB	557	563	Motifs related to growth and development
VcSULTR3;2a	G-Box	565	571	Motifs related to light response
VcSULTR3;2a	ABRE	566	571	Motifs related to hormone response
VcSULTR3;2a	TGA-element	572	578	Motifs related to hormone response
VcSULTR3;2a	ERE	601	609	Motifs related to hormone response
VcSULTR3;2a	STRE	697	702	Motifs related to stress response
VcSULTR3;2a	P-box	699	706	Motifs related to hormone response
VcSULTR3;2a	ARE	762	768	Motifs related to stress response
VcSULTR3;2a	STRE	878	883	Motifs related to stress response
VcSULTR3;2a	MYB recognition site	945	951	Motifs related to growth and development
VcSULTR3;2a	chs-CMA	1027	1035	Motifs related to plant light response
VcSULTR3;2a	TCT-motif	1112	1118	Motifs related to light response
VcSULTR3;2a	MYB recognition site	1143	1149	Motifs related to growth and development
VcSULTR3;2a	W box	1147	1153	Motifs related to stress response
VcSULTR3;2a	WRE3	1176	1182	Motifs related to stress response
VcSULTR3;2a	G-Box	1222	1228	Motifs related to light response
VcSULTR3;2a	W box	1264	1270	Motifs related to stress response
VcSULTR3;2a	MYB	1394	1400	Motifs related to growth and development
VcSULTR3;2a	MYB	1410	1416	Motifs related to growth and development
VcSULTR3;2a	GCN4_motif	1414	1421	Motifs related to growth and development
VcSULTR3;2a	as-1	1441	1446	Motifs related to stress response
VcSULTR3;2a	MYC	1449	1455	Motifs related to growth and development
VcSULTR3;2a	AAGAA-motif	1519	1526	Motifs related to stress response
VcSULTR3;2a	ATCT-motif	1591	1600	Motifs related to light response
VcSULTR3;2a	MYB recognition site	1599	1605	Motifs related to growth and development
VcSULTR3;2a	ABRE	1687	1694	Motifs related to hormone response
VcSULTR3;2a	MRE	1743	1750	Motifs related to light response
VcSULTR3;2a	MYC	1769	1775	Motifs related to growth and development
VcSULTR3;2a	F-box	1911	1921	Motifs related to growth and development
VcSULTR3;2a	MYB	1962	1968	Motifs related to growth and development
VcSULTR3;2a	O2-site	1978	1987	Motifs related to growth and development
VcSULTR3;2a	ABRE	1979	1984	Motifs related to hormone response
VcSULTR3;2a	G-Box	1979	1985	Motifs related to light response
VcSULTR3;2a	as-1	1981	1986	Motifs related to stress response
VcSULTR3;2b	ARE	37	43	Motifs related to stress response
VcSULTR3;2b	GT1-motif	170	177	Motifs related to light response
VcSULTR3;2b	GT1-motif	171	177	Motifs related to light response
VcSULTR3;2b	HD-Zip	267	275	Related to plant growth, development, and stress response
VcSULTR3;2b	ABRE	312	317	Motifs related to hormone response
VcSULTR3;2b	G-Box	312	318	Motifs related to light response
VcSULTR3;2b	CAT-box	359	365	Motifs related to growth and development
VcSULTR3;2b	TCCC-motif	542	549	Motifs related to light response
VcSULTR3;2b	GATA-motif	598	605	Motifs related to light response
VcSULTR3;2b	G-Box	612	620	Motifs related to light response
VcSULTR3;2b	ABRE	613	619	Motifs related to hormone response
VcSULTR3;2b	ABRE	614	619	Motifs related to hormone response
VcSULTR3;2b	MYB	672	678	Motifs related to growth and development
VcSULTR3;2b	G-Box	680	686	Motifs related to light response
VcSULTR3;2b	ABRE	681	686	Motifs related to hormone response
VcSULTR3;2b	TGA-element	687	693	Motifs related to hormone response
VcSULTR3;2b	ERE	716	724	Motifs related to hormone response
VcSULTR3;2b	STRE	785	790	Motifs related to stress response
VcSULTR3;2b	P-box	787	794	Motifs related to hormone response
VcSULTR3;2b	ABRE	826	831	Motifs related to hormone response
VcSULTR3;2b	G-Box	826	832	Motifs related to light response
VcSULTR3;2b	ARE	854	860	Motifs related to stress response
VcSULTR3;2b	RY-element	890	898	Motifs related to growth and development
VcSULTR3;2b	STRE	934	939	Motifs related to stress response
VcSULTR3;2b	MYC	1043	1049	Motifs related to growth and development
VcSULTR3;2b	CARE	1076	1084	Motifs related to growth and development
VcSULTR3;2b	chs-CMA	1080	1088	Motifs related to plant light response
VcSULTR3;2b	TCT-motif	1125	1131	Motifs related to light response
VcSULTR3;2b	MYB recognition site	1156	1162	Motifs related to growth and development
VcSULTR3;2b	W box	1160	1166	Motifs related to stress response
VcSULTR3;2b	G-Box	1235	1241	Motifs related to light response
VcSULTR3;2b	W box	1277	1283	Motifs related to stress response
VcSULTR3;2b	MYB	1407	1413	Motifs related to growth and development
VcSULTR3;2b	MYB	1423	1429	Motifs related to growth and development
VcSULTR3;2b	GCN4_motif	1427	1434	Motifs related to growth and development
VcSULTR3;2b	as-1	1454	1459	Motifs related to stress response
VcSULTR3;2b	MYC	1462	1468	Motifs related to growth and development
VcSULTR3;2b	chs-CMA	1489	1497	Motifs related to plant light response
VcSULTR3;2b	AAGAA-motif	1532	1539	Motifs related to stress response
VcSULTR3;2b	ATCT-motif	1586	1595	Motifs related to light response
VcSULTR3;2b	MSA-like	1591	1599.5	Motifs related to growth and development
VcSULTR3;2b	MYB recognition site	1594	1600	Motifs related to growth and development
VcSULTR3;2b	ABRE	1680	1687	Motifs related to hormone response
VcSULTR3;2b	MYC	1758	1764	Motifs related to growth and development
VcSULTR3;2b	F-box	1909	1919	Motifs related to growth and development
VcSULTR3;2b	MYB	1962	1968	Motifs related to growth and development
VcSULTR3;2b	ABRE	1979	1984	Motifs related to hormone response
VcSULTR3;2b	G-Box	1979	1985	Motifs related to light response
VcSULTR3;2b	as-1	1981	1986	Motifs related to stress response
VcSULTR3;2c	TCCC-motif	158	165	Motifs related to light response
VcSULTR3;2c	GATA-motif	214	221	Motifs related to light response
VcSULTR3;2c	G-Box	228	236	Motifs related to light response
VcSULTR3;2c	ABRE	229	235	Motifs related to hormone response
VcSULTR3;2c	ABRE	230	235	Motifs related to hormone response
VcSULTR3;2c	MYB	288	294	Motifs related to growth and development
VcSULTR3;2c	G-Box	296	302	Motifs related to light response
VcSULTR3;2c	ABRE	297	302	Motifs related to hormone response
VcSULTR3;2c	TGA-element	303	309	Motifs related to hormone response
VcSULTR3;2c	ERE	332	340	Motifs related to hormone response
VcSULTR3;2c	HD-Zip	352	361.5	Related to plant growth, development, and stress response
VcSULTR3;2c	STRE	711	716	Motifs related to stress response
VcSULTR3;2c	P-box	713	720	Motifs related to hormone response
VcSULTR3;2c	ARE	780	786	Motifs related to stress response
VcSULTR3;2c	RY-element	815	823	Motifs related to growth and development
VcSULTR3;2c	MYB	827	833	Motifs related to growth and development
VcSULTR3;2c	STRE	895	900	Motifs related to stress response
VcSULTR3;2c	ERE	1013	1021	Motifs related to hormone response
VcSULTR3;2c	CARE	1040	1048	Motifs related to growth and development
VcSULTR3;2c	chs-CMA	1044	1052	Motifs related to plant light response
VcSULTR3;2c	TCT-motif	1089	1095	Motifs related to light response
VcSULTR3;2c	MYB recognition site	1120	1126	Motifs related to growth and development
VcSULTR3;2c	W box	1124	1130	Motifs related to stress response
VcSULTR3;2c	WRE3	1153	1159	Motifs related to stress response
VcSULTR3;2c	G-Box	1199	1205	Motifs related to light response
VcSULTR3;2c	W box	1241	1247	Motifs related to stress response
VcSULTR3;2c	MYB	1371	1377	Motifs related to growth and development
VcSULTR3;2c	MYB	1387	1393	Motifs related to growth and development
VcSULTR3;2c	GCN4_motif	1391	1398	Motifs related to growth and development
VcSULTR3;2c	as-1	1418	1423	Motifs related to stress response
VcSULTR3;2c	MYC	1426	1432	Motifs related to growth and development
VcSULTR3;2c	AAGAA-motif	1499	1506	Motifs related to stress response
VcSULTR3;2c	ATCT-motif	1583	1592	Motifs related to light response
VcSULTR3;2c	RY-element	1607	1615	Motifs related to growth and development
VcSULTR3;2c	STRE	1641	1646	Motifs related to stress response
VcSULTR3;2c	MRE	1737	1744	Motifs related to light response
VcSULTR3;2c	MYC	1763	1769	Motifs related to growth and development
VcSULTR3;2c	F-box	1905	1915	Motifs related to growth and development
VcSULTR3;2c	MYC	1941	1948	Motifs related to growth and development
VcSULTR3;2c	MYB	1961	1967	Motifs related to growth and development
VcSULTR3;2c	ABRE	1978	1983	Motifs related to hormone response
VcSULTR3;2c	G-Box	1978	1984	Motifs related to light response
VcSULTR3;2c	as-1	1980	1985	Motifs related to stress response
VcSULTR3;2d	CAT-box	19	25	Motifs related to growth and development
VcSULTR3;2d	CTAG-motif	69	78	Motifs related to stress response
VcSULTR3;2d	TCCC-motif	202	209	Motifs related to light response
VcSULTR3;2d	GATA-motif	258	265	Motifs related to light response
VcSULTR3;2d	G-Box	272	280	Motifs related to light response
VcSULTR3;2d	ABRE	273	279	Motifs related to hormone response
VcSULTR3;2d	ABRE	274	279	Motifs related to hormone response
VcSULTR3;2d	MYB	332	338	Motifs related to growth and development
VcSULTR3;2d	G-Box	340	346	Motifs related to light response
VcSULTR3;2d	ABRE	341	346	Motifs related to hormone response
VcSULTR3;2d	TGA-element	347	353	Motifs related to hormone response
VcSULTR3;2d	ERE	376	384	Motifs related to hormone response
VcSULTR3;2d	WUN-motif	416	425	Motifs related to stress response
VcSULTR3;2d	STRE	445	450	Motifs related to stress response
VcSULTR3;2d	P-box	447	454	Motifs related to hormone response
VcSULTR3;2d	GTGGC-motif	460	470	Motifs related to light response
VcSULTR3;2d	ABRE	486	491	Motifs related to hormone response
VcSULTR3;2d	G-Box	486	492	Motifs related to light response
VcSULTR3;2d	ARE	514	520	Motifs related to stress response
VcSULTR3;2d	MYB	566	572	Motifs related to growth and development
VcSULTR3;2d	STRE	634	639	Motifs related to stress response
VcSULTR3;2d	MYC	743	749	Motifs related to growth and development
VcSULTR3;2d	Box 4	770	776	Motifs related to light response
VcSULTR3;2d	CARE	783	791	Motifs related to growth and development
VcSULTR3;2d	TCT-motif	832	838	Motifs related to light response
VcSULTR3;2d	MYB	863	869	Motifs related to growth and development
VcSULTR3;2d	MYB recognition site	870	876	Motifs related to growth and development
VcSULTR3;2d	WRE3	896	902	Motifs related to stress response
VcSULTR3;2d	G-Box	942	948	Motifs related to light response
VcSULTR3;2d	W box	984	990	Motifs related to stress response
VcSULTR3;2d	as-1	1035	1040	Motifs related to stress response
VcSULTR3;2d	MYB	1114	1120	Motifs related to growth and development
VcSULTR3;2d	MYB	1130	1136	Motifs related to growth and development
VcSULTR3;2d	G-Box	1157	1168	Motifs related to light response
VcSULTR3;2d	ABRE	1158	1167	Motifs related to hormone response
VcSULTR3;2d	G-Box	1158	1170	Motifs related to light response
VcSULTR3;2d	ABRE	1160	1166	Motifs related to hormone response
VcSULTR3;2d	ABRE	1161	1166	Motifs related to hormone response
VcSULTR3;2d	MYC	1289	1295	Motifs related to growth and development
VcSULTR3;2d	TGA-element	1376	1382	Motifs related to hormone response
VcSULTR3;2d	ABRE	1466	1471	Motifs related to hormone response
VcSULTR3;2d	ABRE	1466	1472	Motifs related to hormone response
VcSULTR3;2d	MYC	1607	1613	Motifs related to growth and development
VcSULTR3;2d	ABRE	1684	1691	Motifs related to hormone response
VcSULTR3;2d	MRE	1736	1743	Motifs related to light response
VcSULTR3;2d	MYC	1762	1768	Motifs related to growth and development
VcSULTR3;2d	F-box	1908	1918	Motifs related to growth and development
VcSULTR3;2d	MYB	1961	1967	Motifs related to growth and development
VcSULTR3;2d	ABRE	1978	1983	Motifs related to hormone response
VcSULTR3;2d	G-Box	1978	1984	Motifs related to light response
VcSULTR3;2d	as-1	1980	1985	Motifs related to stress response
VcSULTR3;3a	ARE	15	21	Motifs related to stress response
VcSULTR3;3a	P-box	67	74	Motifs related to hormone response
VcSULTR3;3a	ABRE	87	96	Motifs related to hormone response
VcSULTR3;3a	MYC	89	95	Motifs related to growth and development
VcSULTR3;3a	WUN-motif	196	205	Motifs related to stress response
VcSULTR3;3a	Box 4	268	274	Motifs related to light response
VcSULTR3;3a	ATC-motif	298	306	Motifs related to light response
VcSULTR3;3a	STRE	308	313	Motifs related to stress response
VcSULTR3;3a	AE-box	357	365	Motifs related to light response
VcSULTR3;3a	I-box	459	468	Motifs related to light response
VcSULTR3;3a	ATCT-motif	479	489	Motifs related to light response
VcSULTR3;3a	AE-box	571	579	Motifs related to light response
VcSULTR3;3a	Box 4	595	601	Motifs related to light response
VcSULTR3;3a	LTR	608	614	Motifs related to stress response
VcSULTR3;3a	MYB	676	682	Motifs related to growth and development
VcSULTR3;3a	I-box	806	815	Motifs related to light response
VcSULTR3;3a	W box	840	846	Motifs related to stress response
VcSULTR3;3a	MYC	851	857	Motifs related to growth and development
VcSULTR3;3a	A-box	1039	1045	Motifs related to growth and development
VcSULTR3;3a	I-box	1058	1067	Motifs related to light response
VcSULTR3;3a	RY-element	1115	1123	Motifs related to growth and development
VcSULTR3;3a	TCT-motif	1140	1146	Motifs related to light response
VcSULTR3;3a	GATA-motif	1145	1155	Motifs related to light response
VcSULTR3;3a	TCT-motif	1165	1171	Motifs related to light response
VcSULTR3;3a	W box	1291	1297	Motifs related to stress response
VcSULTR3;3a	DRE	1299	1305	Motifs related to stress response
VcSULTR3;3a	MYC	1327	1333	Motifs related to growth and development
VcSULTR3;3a	ABRE	1346	1352	Motifs related to hormone response
VcSULTR3;3a	ABRE	1347	1352	Motifs related to hormone response
VcSULTR3;3a	ARE	1384	1390	Motifs related to stress response
VcSULTR3;3a	MYC	1440	1446	Motifs related to growth and development
VcSULTR3;3a	DRE	1478	1485	Motifs related to stress response
VcSULTR3;3a	GATA-motif	1529	1538	Motifs related to light response
VcSULTR3;3a	ARE	1606	1612	Motifs related to stress response
VcSULTR3;3a	ARE	1634	1640	Motifs related to stress response
VcSULTR3;3a	I-box	1777	1785	Motifs related to light response
VcSULTR3;3a	MYC	1862	1869	Motifs related to growth and development
VcSULTR3;3a	as-1	1871	1876	Motifs related to stress response
VcSULTR3;3a	TCA	1899	1908	Motifs related to stress response
VcSULTR3;3a	MYB	1927	1933	Motifs related to growth and development
VcSULTR3;3a	GARE-motif	1927	1934	Motifs related to hormone response
VcSULTR3;3a	MYB	1954	1960	Motifs related to growth and development
VcSULTR3;3a	ARE	1977	1983	Motifs related to stress response
VcSULTR3;3b	ARE	55	61	Motifs related to stress response
VcSULTR3;3b	P-box	107	114	Motifs related to hormone response
VcSULTR3;3b	MYC	129	135	Motifs related to growth and development
VcSULTR3;3b	WUN-motif	236	245	Motifs related to stress response
VcSULTR3;3b	Box 4	308	314	Motifs related to light response
VcSULTR3;3b	ATC-motif	338	346	Motifs related to light response
VcSULTR3;3b	STRE	348	353	Motifs related to stress response
VcSULTR3;3b	AE-box	397	405	Motifs related to light response
VcSULTR3;3b	I-box	499	508	Motifs related to light response
VcSULTR3;3b	ATCT-motif	519	529	Motifs related to light response
VcSULTR3;3b	AE-box	611	619	Motifs related to light response
VcSULTR3;3b	Box 4	635	641	Motifs related to light response
VcSULTR3;3b	LTR	648	654	Motifs related to stress response
VcSULTR3;3b	ATCT-motif	683	692	Motifs related to light response
VcSULTR3;3b	MYB	716	722	Motifs related to growth and development
VcSULTR3;3b	I-box	846	855	Motifs related to light response
VcSULTR3;3b	W box	880	886	Motifs related to stress response
VcSULTR3;3b	MYC	891	897	Motifs related to growth and development
VcSULTR3;3b	A-box	1065	1071	Motifs related to growth and development
VcSULTR3;3b	A-box	1090	1096	Motifs related to growth and development
VcSULTR3;3b	I-box	1109	1118	Motifs related to light response
VcSULTR3;3b	RY-element	1166	1174	Motifs related to growth and development
VcSULTR3;3b	TCT-motif	1191	1197	Motifs related to light response
VcSULTR3;3b	GATA-motif	1196	1206	Motifs related to light response
VcSULTR3;3b	TCT-motif	1216	1222	Motifs related to light response
VcSULTR3;3b	W box	1340	1346	Motifs related to stress response
VcSULTR3;3b	DRE	1348	1354	Motifs related to stress response
VcSULTR3;3b	MYC	1376	1382	Motifs related to growth and development
VcSULTR3;3b	W box	1449	1455	Motifs related to stress response
VcSULTR3;3b	DRE	1484	1490	Motifs related to stress response
VcSULTR3;3b	MYC	1489	1495	Motifs related to growth and development
VcSULTR3;3b	DRE	1527	1534	Motifs related to stress response
VcSULTR3;3b	ARE	1629	1635	Motifs related to stress response
VcSULTR3;3b	ARE	1657	1663	Motifs related to stress response
VcSULTR3;3b	I-box	1773	1781	Motifs related to light response
VcSULTR3;3b	TC-rich repeats	1807	1816	Motifs related to stress response
VcSULTR3;3b	AAGAA-motif	1810	1817	Motifs related to stress response
VcSULTR3;3b	MYC	1859	1866	Motifs related to growth and development
VcSULTR3;3b	as-1	1868	1873	Motifs related to stress response
VcSULTR3;3b	TCA	1899	1908	Motifs related to stress response
VcSULTR3;3b	MYB	1927	1933	Motifs related to growth and development
VcSULTR3;3b	GARE-motif	1927	1934	Motifs related to hormone response
VcSULTR3;3b	MYB	1954	1960	Motifs related to growth and development
VcSULTR3;3b	ARE	1977	1983	Motifs related to stress response
VcSULTR3;4a	TGA-element	58	64	Motifs related to hormone response
VcSULTR3;4a	G-Box	203	209	Motifs related to light response
VcSULTR3;4a	G-Box	282	288	Motifs related to light response
VcSULTR3;4a	G-Box	320	326	Motifs related to light response
VcSULTR3;4a	MRE	329	336	Motifs related to light response
VcSULTR3;4a	GT1-motif	349	355	Motifs related to light response
VcSULTR3;4a	G-Box	388	394	Motifs related to light response
VcSULTR3;4a	G-Box	398	407	Motifs related to light response
VcSULTR3;4a	ABRE	401	406	Motifs related to hormone response
VcSULTR3;4a	ABRE	401	407	Motifs related to hormone response
VcSULTR3;4a	GT1-motif	421	427	Motifs related to light response
VcSULTR3;4a	STRE	483	488	Motifs related to stress response
VcSULTR3;4a	MYB	505	511	Motifs related to growth and development
VcSULTR3;4a	STRE	601	606	Motifs related to stress response
VcSULTR3;4a	P-box	660	667	Motifs related to hormone response
VcSULTR3;4a	as-1	685	690	Motifs related to stress response
VcSULTR3;4a	MYC	809	815	Motifs related to growth and development
VcSULTR3;4a	ERE	864	872	Motifs related to hormone response
VcSULTR3;4a	WUN-motif	868	877	Motifs related to stress response
VcSULTR3;4a	GT1-motif	917	923	Motifs related to light response
VcSULTR3;4a	as-1	922	927	Motifs related to stress response
VcSULTR3;4a	WUN-motif	954	963	Motifs related to stress response
VcSULTR3;4a	W box	964	970	Motifs related to stress response
VcSULTR3;4a	W box	991	997	Motifs related to stress response
VcSULTR3;4a	MYC	1008	1014	Motifs related to growth and development
VcSULTR3;4a	MYB recognition site	1016	1022	Motifs related to growth and development
VcSULTR3;4a	A-box	1033	1039	Motifs related to growth and development
VcSULTR3;4a	GT1-motif	1037	1043	Motifs related to light response
VcSULTR3;4a	MYB	1172	1178	Motifs related to growth and development
VcSULTR3;4a	MYB	1185	1191	Motifs related to growth and development
VcSULTR3;4a	G-Box	1197	1203	Motifs related to light response
VcSULTR3;4a	ABRE	1198	1203	Motifs related to hormone response
VcSULTR3;4a	MYC	1232	1239	Motifs related to growth and development
VcSULTR3;4a	TCT-motif	1371	1377	Motifs related to light response
VcSULTR3;4a	ERE	1414	1422	Motifs related to hormone response
VcSULTR3;4a	W box	1484	1490	Motifs related to stress response
VcSULTR3;4a	AP-1	1639	1647	Motifs related to growth and development
VcSULTR3;4a	MRE	1689	1696	Motifs related to light response
VcSULTR3;4a	MYB	1762	1768	Motifs related to growth and development
VcSULTR3;4a	MYC	1810	1816	Motifs related to growth and development
VcSULTR3;4a	GATA-motif	1849	1858	Motifs related to light response
VcSULTR3;4a	STRE	1889	1894	Motifs related to stress response
VcSULTR3;4a	MYB	1922	1928	Motifs related to growth and development
VcSULTR3;4b	G-Box	91	97	Motifs related to light response
VcSULTR3;4b	G-Box	170	176	Motifs related to light response
VcSULTR3;4b	MRE	217	224	Motifs related to light response
VcSULTR3;4b	GT1-motif	237	243	Motifs related to light response
VcSULTR3;4b	G-Box	276	282	Motifs related to light response
VcSULTR3;4b	G-Box	286	295	Motifs related to light response
VcSULTR3;4b	ABRE	289	294	Motifs related to hormone response
VcSULTR3;4b	ABRE	289	295	Motifs related to hormone response
VcSULTR3;4b	GT1-motif	309	315	Motifs related to light response
VcSULTR3;4b	STRE	371	376	Motifs related to stress response
VcSULTR3;4b	MYB	393	399	Motifs related to growth and development
VcSULTR3;4b	G-Box	438	444	Motifs related to light response
VcSULTR3;4b	STRE	489	494	Motifs related to stress response
VcSULTR3;4b	P-box	548	555	Motifs related to hormone response
VcSULTR3;4b	WUN-motif	749	758	Motifs related to stress response
VcSULTR3;4b	GT1-motif	798	804	Motifs related to light response
VcSULTR3;4b	as-1	803	808	Motifs related to stress response
VcSULTR3;4b	WUN-motif	835	844	Motifs related to stress response
VcSULTR3;4b	W box	845	851	Motifs related to stress response
VcSULTR3;4b	MYC	889	895	Motifs related to growth and development
VcSULTR3;4b	MYB recognition site	897	903	Motifs related to growth and development
VcSULTR3;4b	MYB	917	923	Motifs related to growth and development
VcSULTR3;4b	GT1-motif	918	924	Motifs related to light response
VcSULTR3;4b	MYB	1053	1059	Motifs related to growth and development
VcSULTR3;4b	MYB	1066	1072	Motifs related to growth and development
VcSULTR3;4b	MYC	1113	1120	Motifs related to growth and development
VcSULTR3;4b	TCT-motif	1252	1258	Motifs related to light response
VcSULTR3;4b	ERE	1295	1303	Motifs related to hormone response
VcSULTR3;4b	W box	1365	1371	Motifs related to stress response
VcSULTR3;4b	CAT-box	1505	1511	Motifs related to growth and development
VcSULTR3;4b	MRE	1692	1699	Motifs related to light response
VcSULTR3;4b	MYB	1765	1771	Motifs related to growth and development
VcSULTR3;4b	MYC	1813	1819	Motifs related to growth and development
VcSULTR3;4b	STRE	1897	1902	Motifs related to stress response
VcSULTR3;4b	MYB	1930	1936	Motifs related to growth and development
VcSULTR3;4c	G-Box	25	31	Motifs related to light response
VcSULTR3;4c	chs-Unit 1 m1	51	61	Motifs related to light response
VcSULTR3;4c	G-Box	93	99	Motifs related to light response
VcSULTR3;4c	G-Box	103	112	Motifs related to light response
VcSULTR3;4c	ABRE	106	111	Motifs related to hormone response
VcSULTR3;4c	ABRE	106	112	Motifs related to hormone response
VcSULTR3;4c	W box	122	128	Motifs related to stress response
VcSULTR3;4c	STRE	189	194	Motifs related to stress response
VcSULTR3;4c	MYB	212	218	Motifs related to growth and development
VcSULTR3;4c	STRE	308	313	Motifs related to stress response
VcSULTR3;4c	P-box	367	374	Motifs related to hormone response
VcSULTR3;4c	WUN-motif	577	586	Motifs related to stress response
VcSULTR3;4c	GT1-motif	626	632	Motifs related to light response
VcSULTR3;4c	as-1	631	636	Motifs related to stress response
VcSULTR3;4c	WUN-motif	663	672	Motifs related to stress response
VcSULTR3;4c	W box	673	679	Motifs related to stress response
VcSULTR3;4c	MYC	717	723	Motifs related to growth and development
VcSULTR3;4c	MYB recognition site	725	731	Motifs related to growth and development
VcSULTR3;4c	A-box	738	744	Motifs related to growth and development
VcSULTR3;4c	STRE	764	769	Motifs related to stress response
VcSULTR3;4c	STRE	795	800	Motifs related to stress response
VcSULTR3;4c	STRE	869	874	Motifs related to stress response
VcSULTR3;4c	STRE	880	885	Motifs related to stress response
VcSULTR3;4c	STRE	892	897	Motifs related to stress response
VcSULTR3;4c	MYB	910	916	Motifs related to growth and development
VcSULTR3;4c	MYB	930	936	Motifs related to growth and development
VcSULTR3;4c	GT1-motif	931	937	Motifs related to light response
VcSULTR3;4c	TCA	1023	1032	Motifs related to stress response
VcSULTR3;4c	MYB	1066	1072	Motifs related to growth and development
VcSULTR3;4c	MYB	1079	1085	Motifs related to growth and development
VcSULTR3;4c	G-Box	1091	1097	Motifs related to light response
VcSULTR3;4c	ABRE	1092	1097	Motifs related to hormone response
VcSULTR3;4c	MYC	1126	1133	Motifs related to growth and development
VcSULTR3;4c	TCT-motif	1266	1272	Motifs related to light response
VcSULTR3;4c	ERE	1309	1317	Motifs related to hormone response
VcSULTR3;4c	W box	1379	1385	Motifs related to stress response
VcSULTR3;4c	CAT-box	1519	1525	Motifs related to growth and development
VcSULTR3;4c	AP-1	1656	1664	Motifs related to growth and development
VcSULTR3;4c	MRE	1706	1713	Motifs related to light response
VcSULTR3;4c	MYB	1779	1785	Motifs related to growth and development
VcSULTR3;4c	MYC	1827	1833	Motifs related to growth and development
VcSULTR3;4c	STRE	1911	1916	Motifs related to stress response
VcSULTR3;4c	MYB	1944	1950	Motifs related to growth and development
VcSULTR3;5a	ARE	114	120	Motifs related to stress response
VcSULTR3;5a	ARE	168	174	Motifs related to stress response
VcSULTR3;5a	TCT-motif	178	184	Motifs related to light response
VcSULTR3;5a	ARE	284	290	Motifs related to stress response
VcSULTR3;5a	chs-CMA	491	499	Motifs related to plant light response
VcSULTR3;5a	MYC	607	613	Motifs related to growth and development
VcSULTR3;5a	MYB	625	631	Motifs related to growth and development
VcSULTR3;5a	as-1	638	643	Motifs related to stress response
VcSULTR3;5a	MYC	653	659	Motifs related to growth and development
VcSULTR3;5a	MYB	671	677	Motifs related to growth and development
VcSULTR3;5a	MYC	686	692	Motifs related to growth and development
VcSULTR3;5a	MYC	699	705	Motifs related to growth and development
VcSULTR3;5a	MYB	714	720	Motifs related to growth and development
VcSULTR3;5a	MYB	727	733	Motifs related to growth and development
VcSULTR3;5a	GT1-motif	757	763	Motifs related to light response
VcSULTR3;5a	TCA-element	1044	1053	Motifs related to hormone response
VcSULTR3;5a	RY-element	1059	1067	Motifs related to growth and development
VcSULTR3;5a	WRE3	1269	1275	Motifs related to stress response
VcSULTR3;5a	W box	1282	1288	Motifs related to stress response
VcSULTR3;5a	MYB	1359	1365	Motifs related to growth and development
VcSULTR3;5a	ARE	1533	1539	Motifs related to stress response
VcSULTR3;5a	WUN-motif	1731	1740	Motifs related to stress response
VcSULTR3;5a	WUN-motif	1732	1740	Motifs related to stress response
VcSULTR3;5a	MYC	1770	1776	Motifs related to growth and development
VcSULTR3;5a	MYC	1842	1848	Motifs related to growth and development
VcSULTR3;5a	STRE	1856	1861	Motifs related to stress response
VcSULTR3;5a	W box	1859	1865	Motifs related to stress response
VcSULTR3;5a	ATC-motif	1870	1879	Motifs related to light response
VcSULTR3;5a	TCA-element	1877	1886	Motifs related to hormone response
VcSULTR3;5a	TCA	1886	1895	Motifs related to stress response
VcSULTR3;5a	MYB	1909	1915	Motifs related to growth and development
VcSULTR3;5a	MYB	1955	1961	Motifs related to growth and development
VcSULTR3;5a	MYB	1962	1968	Motifs related to growth and development
VcSULTR3;5b	as-1	13	18	Motifs related to stress response
VcSULTR3;5b	MYC	88	94	Motifs related to growth and development
VcSULTR3;5b	MYC	110	116	Motifs related to growth and development
VcSULTR3;5b	LTR	218	224	Motifs related to stress response
VcSULTR3;5b	WUN-motif	228	237	Motifs related to stress response
VcSULTR3;5b	Box 4	237	243	Motifs related to light response
VcSULTR3;5b	S-box	273	320	Motifs related to fungi response
VcSULTR3;5b	S-box	293	300	Motifs related to fungi response
VcSULTR3;5b	P-box	313	320	Motifs related to hormone response
VcSULTR3;5b	DRE	319	325	Motifs related to stress response
VcSULTR3;5b	MYB	332	338	Motifs related to growth and development
VcSULTR3;5b	MYC	435	441	Motifs related to growth and development
VcSULTR3;5b	chs-CMA	448	456	Motifs related to plant light response
VcSULTR3;5b	MRE	463	470	Motifs related to light response
VcSULTR3;5b	LTR	487	493	Motifs related to stress response
VcSULTR3;5b	G-Box	582	593	Motifs related to light response
VcSULTR3;5b	ABRE	583	592	Motifs related to hormone response
VcSULTR3;5b	G-Box	583	592	Motifs related to light response
VcSULTR3;5b	ABRE	585	591	Motifs related to hormone response
VcSULTR3;5b	ABRE	586	591	Motifs related to hormone response
VcSULTR3;5b	MYC	619	625	Motifs related to growth and development
VcSULTR3;5b	AE-box	659	667	Motifs related to light response
VcSULTR3;5b	Box 4	670	676	Motifs related to light response
VcSULTR3;5b	WUN-motif	677	686	Motifs related to stress response
VcSULTR3;5b	AAGAA-motif	680	689	Motifs related to stress response
VcSULTR3;5b	LTR	791	797	Motifs related to stress response
VcSULTR3;5b	WUN-motif	798	807	Motifs related to stress response
VcSULTR3;5b	WUN-motif	799	807	Motifs related to stress response
VcSULTR3;5b	MYB	833	839	Motifs related to growth and development
VcSULTR3;5b	TCA-element	1048	1057	Motifs related to hormone response
VcSULTR3;5b	RY-element	1063	1071	Motifs related to growth and development
VcSULTR3;5b	WRE3	1273	1279	Motifs related to stress response
VcSULTR3;5b	W box	1286	1292	Motifs related to stress response
VcSULTR3;5b	MYB	1363	1369	Motifs related to growth and development
VcSULTR3;5b	ARE	1537	1543	Motifs related to stress response
VcSULTR3;5b	WUN-motif	1735	1744	Motifs related to stress response
VcSULTR3;5b	WUN-motif	1736	1744	Motifs related to stress response
VcSULTR3;5b	MYC	1774	1780	Motifs related to growth and development
VcSULTR3;5b	MYC	1846	1852	Motifs related to growth and development
VcSULTR3;5b	STRE	1860	1865	Motifs related to stress response
VcSULTR3;5b	W box	1863	1869	Motifs related to stress response
VcSULTR3;5b	ATC-motif	1874	1883	Motifs related to light response
VcSULTR3;5b	TCA-element	1881	1890	Motifs related to hormone response
VcSULTR3;5b	TCA	1890	1899	Motifs related to stress response
VcSULTR3;5b	MYB	1913	1919	Motifs related to growth and development
VcSULTR3;5b	MYB	1959	1965	Motifs related to growth and development
VcSULTR3;5b	MYB	1966	1972	Motifs related to growth and development
VcSULTR3;5c	WUN-motif	54	63	Motifs related to stress response
VcSULTR3;5c	WUN-motif	55	63	Motifs related to stress response
VcSULTR3;5c	ERE	59	67	Motifs related to hormone response
VcSULTR3;5c	GATA-motif	156	163	Motifs related to light response
VcSULTR3;5c	MYC	169	175	Motifs related to growth and development
VcSULTR3;5c	AE-box	172	180	Motifs related to light response
VcSULTR3;5c	AAGAA-motif	175	184	Motifs related to stress response
VcSULTR3;5c	MYC	202	208	Motifs related to growth and development
VcSULTR3;5c	MYC	224	230	Motifs related to growth and development
VcSULTR3;5c	CARE	325	333	Motifs related to growth and development
VcSULTR3;5c	MYC	355	361	Motifs related to growth and development
VcSULTR3;5c	TCT-motif	482	488	Motifs related to light response
VcSULTR3;5c	chs-CMA	498	506	Motifs related to plant light response
VcSULTR3;5c	G-Box	615	624	Motifs related to light response
VcSULTR3;5c	CAT-box	619	625	Motifs related to growth and development
VcSULTR3;5c	ABRE	633	642	Motifs related to hormone response
VcSULTR3;5c	ABRE	635	641	Motifs related to hormone response
VcSULTR3;5c	ABRE	636	641	Motifs related to hormone response
VcSULTR3;5c	Box 4	726	732	Motifs related to light response
VcSULTR3;5c	WUN-motif	733	742	Motifs related to stress response
VcSULTR3;5c	AAGAA-motif	736	745	Motifs related to stress response
VcSULTR3;5c	WUN-motif	867	876	Motifs related to stress response
VcSULTR3;5c	WUN-motif	868	876	Motifs related to stress response
VcSULTR3;5c	AE-box	928	936	Motifs related to light response
VcSULTR3;5c	AuxRE	991	1002	Motifs related to hormone response
VcSULTR3;5c	STRE	1021	1026	Motifs related to stress response
VcSULTR3;5c	TCA-element	1246	1255	Motifs related to hormone response
VcSULTR3;5c	GT1-motif	1616	1623	Motifs related to light response
VcSULTR3;5c	GT1-motif	1617	1623	Motifs related to light response
VcSULTR3;5c	MYC	1629	1635	Motifs related to growth and development
VcSULTR3;5c	MYC	1631	1637	Motifs related to growth and development
VcSULTR3;5c	Box 4	1664	1670	Motifs related to light response
VcSULTR3;5c	MYC	1787	1793	Motifs related to growth and development
VcSULTR3;5c	MYC	1854	1860	Motifs related to growth and development
VcSULTR3;5c	as-1	1861	1866	Motifs related to stress response
VcSULTR3;5c	W box	1872	1878	Motifs related to stress response
VcSULTR3;5c	ABRE	1939	1944	Motifs related to hormone response
VcSULTR3;5c	G-Box	1939	1945	Motifs related to light response
VcSULTR3;5c	MYB	1959	1965	Motifs related to growth and development
VcSULTR3;5c	MYB	1966	1972	Motifs related to growth and development
VcSULTR3;5d	ARE	24	30	Motifs related to stress response
VcSULTR3;5d	DRE	46	52	Motifs related to stress response
VcSULTR3;5d	STRE	80	85	Motifs related to stress response
VcSULTR3;5d	G-Box	154	160	Motifs related to light response
VcSULTR3;5d	ABRE	155	160	Motifs related to hormone response
VcSULTR3;5d	MYC	167	173	Motifs related to growth and development
VcSULTR3;5d	MYB	214	220	Motifs related to growth and development
VcSULTR3;5d	MYC	230	236	Motifs related to growth and development
VcSULTR3;5d	MYC	248	254	Motifs related to growth and development
VcSULTR3;5d	ABRE	259	265	Motifs related to hormone response
VcSULTR3;5d	ABRE	260	265	Motifs related to hormone response
VcSULTR3;5d	MYC	279	285	Motifs related to growth and development
VcSULTR3;5d	MYB	295	301	Motifs related to growth and development
VcSULTR3;5d	MYB	299	305	Motifs related to growth and development
VcSULTR3;5d	MYC	360	366	Motifs related to growth and development
VcSULTR3;5d	P-box	412	419	Motifs related to hormone response
VcSULTR3;5d	P-box	481	488	Motifs related to hormone response
VcSULTR3;5d	GT1-motif	526	533	Motifs related to light response
VcSULTR3;5d	GT1-motif	527	533	Motifs related to light response
VcSULTR3;5d	ABRE	541	546	Motifs related to hormone response
VcSULTR3;5d	ABRE	541	547	Motifs related to hormone response
VcSULTR3;5d	WRE3	586	592	Motifs related to stress response
VcSULTR3;5d	STRE	618	623	Motifs related to stress response
VcSULTR3;5d	MYB	642	648	Motifs related to growth and development
VcSULTR3;5d	LTR	657	663	Motifs related to stress response
VcSULTR3;5d	ARE	661	667	Motifs related to stress response
VcSULTR3;5d	ABRE	670	675	Motifs related to hormone response
VcSULTR3;5d	G-Box	670	676	Motifs related to light response
VcSULTR3;5d	as-1	672	677	Motifs related to stress response
VcSULTR3;5d	TC-rich repeats	676	685	Motifs related to stress response
VcSULTR3;5d	MBSI	698	708.5	Motifs related to growth and development
VcSULTR3;5d	AAGAA-motif	793	800	Motifs related to stress response
VcSULTR3;5d	AAGAA-motif	797	804	Motifs related to stress response
VcSULTR3;5d	AAGAA-motif	801	808	Motifs related to stress response
VcSULTR3;5d	ABRE	832	838	Motifs related to hormone response
VcSULTR3;5d	ABRE	833	838	Motifs related to hormone response
VcSULTR3;5d	I-box	866	875	Motifs related to light response
VcSULTR3;5d	CAT-box	985	991	Motifs related to growth and development
VcSULTR3;5d	STRE	991	996	Motifs related to stress response
VcSULTR3;5d	LTR	1008	1014	Motifs related to stress response
VcSULTR3;5d	ARE	1067	1073	Motifs related to stress response
VcSULTR3;5d	ARE	1080	1086	Motifs related to stress response
VcSULTR3;5d	ARE	1086	1092	Motifs related to stress response
VcSULTR3;5d	ARE	1128	1134	Motifs related to stress response
VcSULTR3;5d	MYC	1286	1292	Motifs related to growth and development
VcSULTR3;5d	A-box	1305	1311	Motifs related to growth and development
VcSULTR3;5d	ABRE	1403	1409	Motifs related to hormone response
VcSULTR3;5d	ABRE	1404	1409	Motifs related to hormone response
VcSULTR3;5d	ARE	1545	1551	Motifs related to stress response
VcSULTR3;5d	MYC	1582	1588	Motifs related to growth and development
VcSULTR3;5d	S-box	1698	1745	Motifs related to fungi response
VcSULTR3;5d	STRE	1710	1715	Motifs related to stress response
VcSULTR3;5d	S-box	1718	1725	Motifs related to fungi response
VcSULTR3;5d	MYB	1744	1750	Motifs related to growth and development
VcSULTR3;5d	MYC	1773	1779	Motifs related to growth and development
VcSULTR3;5d	W box	1854	1860	Motifs related to stress response
VcSULTR3;5d	3-AF1 binding site	1861	1872	Motifs related to light response
VcSULTR3;5d	MYC	1865	1872	Motifs related to growth and development
VcSULTR3;5d	TCA	1883	1892	Motifs related to stress response
VcSULTR3;5d	STRE	1903	1908	Motifs related to stress response
VcSULTR3;5d	STRE	1923	1928	Motifs related to stress response
VcSULTR3;5e	LTR	22	28	Motifs related to stress response
VcSULTR3;5e	WUN-motif	32	41	Motifs related to stress response
VcSULTR3;5e	Box 4	41	47	Motifs related to light response
VcSULTR3;5e	S-box	77	124	Motifs related to fungi response
VcSULTR3;5e	S-box	97	104	Motifs related to fungi response
VcSULTR3;5e	P-box	117	124	Motifs related to hormone response
VcSULTR3;5e	DRE	123	129	Motifs related to stress response
VcSULTR3;5e	MYB	136	142	Motifs related to growth and development
VcSULTR3;5e	chs-CMA	252	260	Motifs related to plant light response
VcSULTR3;5e	G-Box	386	396	Motifs related to light response
VcSULTR3;5e	ABRE	389	394	Motifs related to hormone response
VcSULTR3;5e	G-Box	389	395	Motifs related to light response
VcSULTR3;5e	MYC	421	427	Motifs related to growth and development
VcSULTR3;5e	AE-box	461	469	Motifs related to light response
VcSULTR3;5e	Box 4	472	478	Motifs related to light response
VcSULTR3;5e	WUN-motif	479	488	Motifs related to stress response
VcSULTR3;5e	AAGAA-motif	482	491	Motifs related to stress response
VcSULTR3;5e	LTR	593	599	Motifs related to stress response
VcSULTR3;5e	LTR	608	614	Motifs related to stress response
VcSULTR3;5e	MYB	635	641	Motifs related to growth and development
VcSULTR3;5e	MYB	649	655	Motifs related to growth and development
VcSULTR3;5e	ERE	705	713	Motifs related to hormone response
VcSULTR3;5e	MYB	798	804	Motifs related to growth and development
VcSULTR3;5e	as-1	928	933	Motifs related to stress response
VcSULTR3;5e	AE-box	939	947	Motifs related to light response
VcSULTR3;5e	AAGAA-motif	963	970	Motifs related to stress response
VcSULTR3;5e	TCA-element	1131	1140	Motifs related to hormone response
VcSULTR3;5e	RY-element	1146	1154	Motifs related to growth and development
VcSULTR3;5e	MYB recognition site	1332	1338	Motifs related to growth and development
VcSULTR3;5e	WRE3	1359	1365	Motifs related to stress response
VcSULTR3;5e	W box	1370	1376	Motifs related to stress response
VcSULTR3;5e	GTGGC-motif	1373	1383	Motifs related to light response
VcSULTR3;5e	MYB	1447	1453	Motifs related to growth and development
VcSULTR3;5e	MYB	1581	1587	Motifs related to growth and development
VcSULTR3;5e	TCA-element	1630	1639	Motifs related to hormone response
VcSULTR3;5e	MYB	1717	1723	Motifs related to growth and development
VcSULTR3;5e	WUN-motif	1734	1743	Motifs related to stress response
VcSULTR3;5e	WUN-motif	1735	1743	Motifs related to stress response
VcSULTR3;5e	MYB	1748	1754	Motifs related to growth and development
VcSULTR3;5e	MYC	1773	1779	Motifs related to growth and development
VcSULTR3;5e	MYC	1845	1851	Motifs related to growth and development
VcSULTR3;5e	W box	1863	1869	Motifs related to stress response
VcSULTR3;5e	TCA-element	1881	1890	Motifs related to hormone response
VcSULTR3;5e	TCA	1890	1899	Motifs related to stress response
VcSULTR3;5e	MYB	1913	1919	Motifs related to growth and development
VcSULTR3;5e	MYB	1959	1965	Motifs related to growth and development
VcSULTR3;5e	MYB	1966	1972	Motifs related to growth and development
VcSULTR3;5f	WUN-motif	195	204	Motifs related to stress response
VcSULTR3;5f	MYB	237	243	Motifs related to growth and development
VcSULTR3;5f	TCCC-motif	279	286	Motifs related to light response
VcSULTR3;5f	GCN4_motif	366	373	Motifs related to growth and development
VcSULTR3;5f	WUN-motif	409	418	Motifs related to stress response
VcSULTR3;5f	TC-rich repeats	496	505	Motifs related to stress response
VcSULTR3;5f	MYB	502	508	Motifs related to growth and development
VcSULTR3;5f	GT1-motif	534	541	Motifs related to light response
VcSULTR3;5f	GT1-motif	535	541	Motifs related to light response
VcSULTR3;5f	MYB	536	542	Motifs related to growth and development
VcSULTR3;5f	ARE	676	682	Motifs related to stress response
VcSULTR3;5f	DRE	698	704	Motifs related to stress response
VcSULTR3;5f	STRE	732	737	Motifs related to stress response
VcSULTR3;5f	G-Box	806	812	Motifs related to light response
VcSULTR3;5f	ABRE	807	812	Motifs related to hormone response
VcSULTR3;5f	MYC	819	825	Motifs related to growth and development
VcSULTR3;5f	MYB	866	872	Motifs related to growth and development
VcSULTR3;5f	MYC	882	888	Motifs related to growth and development
VcSULTR3;5f	MYC	900	906	Motifs related to growth and development
VcSULTR3;5f	ABRE	911	917	Motifs related to hormone response
VcSULTR3;5f	ABRE	912	917	Motifs related to hormone response
VcSULTR3;5f	MYC	931	937	Motifs related to growth and development
VcSULTR3;5f	MYB	947	953	Motifs related to growth and development
VcSULTR3;5f	MYB	951	957	Motifs related to growth and development
VcSULTR3;5f	Box 4	1007	1013	Motifs related to light response
VcSULTR3;5f	MYC	1055	1061	Motifs related to growth and development
VcSULTR3;5f	MYC	1089	1095	Motifs related to growth and development
VcSULTR3;5f	P-box	1141	1148	Motifs related to hormone response
VcSULTR3;5f	ERE	1157	1165	Motifs related to hormone response
VcSULTR3;5f	P-box	1210	1217	Motifs related to hormone response
VcSULTR3;5f	GT1-motif	1255	1262	Motifs related to light response
VcSULTR3;5f	GT1-motif	1256	1262	Motifs related to light response
VcSULTR3;5f	ABRE	1270	1275	Motifs related to hormone response
VcSULTR3;5f	ABRE	1270	1276	Motifs related to hormone response
VcSULTR3;5f	WRE3	1315	1321	Motifs related to stress response
VcSULTR3;5f	STRE	1347	1352	Motifs related to stress response
VcSULTR3;5f	MYB	1371	1377	Motifs related to growth and development
VcSULTR3;5f	LTR	1385	1391	Motifs related to stress response
VcSULTR3;5f	ARE	1389	1395	Motifs related to stress response
VcSULTR3;5f	ABRE	1398	1403	Motifs related to hormone response
VcSULTR3;5f	G-Box	1398	1404	Motifs related to light response
VcSULTR3;5f	as-1	1400	1405	Motifs related to stress response
VcSULTR3;5f	TC-rich repeats	1404	1413	Motifs related to stress response
VcSULTR3;5f	MBSI	1426	1436.5	Motifs related to growth and development
VcSULTR3;5f	AAGAA-motif	1521	1528	Motifs related to stress response
VcSULTR3;5f	AAGAA-motif	1525	1532	Motifs related to stress response
VcSULTR3;5f	AAGAA-motif	1529	1536	Motifs related to stress response
VcSULTR3;5f	AAGAA-motif	1533	1540	Motifs related to stress response
VcSULTR3;5f	ABRE	1567	1573	Motifs related to hormone response
VcSULTR3;5f	ABRE	1568	1573	Motifs related to hormone response
VcSULTR3;5f	I-box	1601	1610	Motifs related to light response
VcSULTR3;5f	S-box	1699	1746	Motifs related to fungi response
VcSULTR3;5f	S-box	1719	1726	Motifs related to fungi response
VcSULTR3;5f	MYB	1745	1751	Motifs related to growth and development
VcSULTR3;5f	MYC	1779	1785	Motifs related to growth and development
VcSULTR3;5f	W box	1860	1866	Motifs related to stress response
VcSULTR3;5f	3-AF1 binding site	1867	1878	Motifs related to light response
VcSULTR3;5f	MYC	1871	1878	Motifs related to growth and development
VcSULTR3;5f	TCA	1889	1898	Motifs related to stress response
VcSULTR3;5f	STRE	1909	1914	Motifs related to stress response
VcSULTR3;5f	STRE	1929	1934	Motifs related to stress response
VcSULTR3;5g	WUN-motif	202	211	Motifs related to stress response
VcSULTR3;5g	MYB	244	250	Motifs related to growth and development
VcSULTR3;5g	TCCC-motif	286	293	Motifs related to light response
VcSULTR3;5g	GCN4_motif	372	379	Motifs related to growth and development
VcSULTR3;5g	WUN-motif	415	424	Motifs related to stress response
VcSULTR3;5g	TC-rich repeats	507	516	Motifs related to stress response
VcSULTR3;5g	MYB	513	519	Motifs related to growth and development
VcSULTR3;5g	GT1-motif	545	552	Motifs related to light response
VcSULTR3;5g	GT1-motif	546	552	Motifs related to light response
VcSULTR3;5g	MYB	547	553	Motifs related to growth and development
VcSULTR3;5g	ARE	687	693	Motifs related to stress response
VcSULTR3;5g	DRE	709	715	Motifs related to stress response
VcSULTR3;5g	STRE	743	748	Motifs related to stress response
VcSULTR3;5g	MYC	830	836	Motifs related to growth and development
VcSULTR3;5g	MYB	877	883	Motifs related to growth and development
VcSULTR3;5g	MYC	893	899	Motifs related to growth and development
VcSULTR3;5g	MYC	911	917	Motifs related to growth and development
VcSULTR3;5g	ABRE	922	928	Motifs related to hormone response
VcSULTR3;5g	ABRE	923	928	Motifs related to hormone response
VcSULTR3;5g	MYC	942	948	Motifs related to growth and development
VcSULTR3;5g	MYB	958	964	Motifs related to growth and development
VcSULTR3;5g	MYB	962	968	Motifs related to growth and development
VcSULTR3;5g	Box 4	1018	1024	Motifs related to light response
VcSULTR3;5g	MYC	1066	1072	Motifs related to growth and development
VcSULTR3;5g	MYC	1100	1106	Motifs related to growth and development
VcSULTR3;5g	P-box	1152	1159	Motifs related to hormone response
VcSULTR3;5g	ERE	1168	1176	Motifs related to hormone response
VcSULTR3;5g	P-box	1221	1228	Motifs related to hormone response
VcSULTR3;5g	GT1-motif	1266	1273	Motifs related to light response
VcSULTR3;5g	GT1-motif	1267	1273	Motifs related to light response
VcSULTR3;5g	ABRE	1281	1286	Motifs related to hormone response
VcSULTR3;5g	ABRE	1281	1287	Motifs related to hormone response
VcSULTR3;5g	WRE3	1326	1332	Motifs related to stress response
VcSULTR3;5g	STRE	1358	1363	Motifs related to stress response
VcSULTR3;5g	MYB	1382	1388	Motifs related to growth and development
VcSULTR3;5g	LTR	1396	1402	Motifs related to stress response
VcSULTR3;5g	ARE	1400	1406	Motifs related to stress response
VcSULTR3;5g	ABRE	1409	1414	Motifs related to hormone response
VcSULTR3;5g	G-Box	1409	1415	Motifs related to light response
VcSULTR3;5g	as-1	1411	1416	Motifs related to stress response
VcSULTR3;5g	TC-rich repeats	1415	1424	Motifs related to stress response
VcSULTR3;5g	MBSI	1437	1447.5	Motifs related to growth and development
VcSULTR3;5g	AAGAA-motif	1532	1539	Motifs related to stress response
VcSULTR3;5g	AAGAA-motif	1536	1543	Motifs related to stress response
VcSULTR3;5g	AAGAA-motif	1540	1547	Motifs related to stress response
VcSULTR3;5g	AAGAA-motif	1544	1551	Motifs related to stress response
VcSULTR3;5g	ABRE	1571	1577	Motifs related to hormone response
VcSULTR3;5g	ABRE	1572	1577	Motifs related to hormone response
VcSULTR3;5g	I-box	1605	1614	Motifs related to light response
VcSULTR3;5g	S-box	1702	1749	Motifs related to fungi response
VcSULTR3;5g	S-box	1722	1729	Motifs related to fungi response
VcSULTR3;5g	ARE	1759	1765	Motifs related to stress response
VcSULTR3;5g	MYC	1777	1783	Motifs related to growth and development
VcSULTR3;5g	W box	1860	1866	Motifs related to stress response
VcSULTR3;5g	3-AF1 binding site	1867	1878	Motifs related to light response
VcSULTR3;5g	MYC	1871	1878	Motifs related to growth and development
VcSULTR3;5g	TCA	1889	1898	Motifs related to stress response
VcSULTR3;5g	STRE	1909	1914	Motifs related to stress response
VcSULTR3;5g	STRE	1929	1934	Motifs related to stress response
VcSULTR4;1a	AAGAA-motif	71	78	Motifs related to stress response
VcSULTR4;1a	ERE	192	200	Motifs related to hormone response
VcSULTR4;1a	MYC	201	207	Motifs related to growth and development
VcSULTR4;1a	ERE	220	228	Motifs related to hormone response
VcSULTR4;1a	GT1-motif	247	253	Motifs related to light response
VcSULTR4;1a	AAGAA-motif	351	358	Motifs related to stress response
VcSULTR4;1a	DRE	389	398	Motifs related to stress response
VcSULTR4;1a	G-Box	403	413	Motifs related to light response
VcSULTR4;1a	ABRE	406	411	Motifs related to hormone response
VcSULTR4;1a	ABRE	406	412	Motifs related to hormone response
VcSULTR4;1a	G-Box	406	412	Motifs related to light response
VcSULTR4;1a	WRE3	565	571	Motifs related to stress response
VcSULTR4;1a	ARE	582	588	Motifs related to stress response
VcSULTR4;1a	as-1	641	646	Motifs related to stress response
VcSULTR4;1a	ARE	654	660	Motifs related to stress response
VcSULTR4;1a	MRE	658	665	Motifs related to light response
VcSULTR4;1a	HD-Zip	681	690.5	Related to plant growth, development, and stress response
VcSULTR4;1a	Box 4	726	732	Motifs related to light response
VcSULTR4;1a	STRE	777	782	Motifs related to stress response
VcSULTR4;1a	ARE	819	825	Motifs related to stress response
VcSULTR4;1a	DRE	836	842	Motifs related to stress response
VcSULTR4;1a	AAGAA-motif	849	856	Motifs related to stress response
VcSULTR4;1a	MYC	880	886	Motifs related to growth and development
VcSULTR4;1a	Box 4	897	903	Motifs related to light response
VcSULTR4;1a	ABRE	949	955	Motifs related to hormone response
VcSULTR4;1a	G-Box	949	955	Motifs related to light response
VcSULTR4;1a	ABRE	950	955	Motifs related to hormone response
VcSULTR4;1a	ARE	958	964	Motifs related to stress response
VcSULTR4;1a	MYC	1027	1033	Motifs related to growth and development
VcSULTR4;1a	MYB	1080	1086	Motifs related to growth and development
VcSULTR4;1a	ABRE	1110	1115	Motifs related to hormone response
VcSULTR4;1a	G-Box	1110	1116	Motifs related to light response
VcSULTR4;1a	G-Box	1110	1118	Motifs related to light response
VcSULTR4;1a	LTR	1224	1230	Motifs related to stress response
VcSULTR4;1a	MYB	1237	1243	Motifs related to growth and development
VcSULTR4;1a	ABRE	1312	1317	Motifs related to hormone response
VcSULTR4;1a	G-Box	1312	1318	Motifs related to light response
VcSULTR4;1a	MYB	1336	1342	Motifs related to growth and development
VcSULTR4;1a	MYC	1350	1356	Motifs related to growth and development
VcSULTR4;1a	LTR	1404	1410	Motifs related to stress response
VcSULTR4;1a	ARE	1407	1413	Motifs related to stress response
VcSULTR4;1a	MYC	1445	1451	Motifs related to growth and development
VcSULTR4;1a	MYC	1458	1464	Motifs related to growth and development
VcSULTR4;1a	Gap-box	1458	1467	Motifs related to light response
VcSULTR4;1a	WRE3	1503	1509	Motifs related to stress response
VcSULTR4;1a	MYB	1517	1523	Motifs related to growth and development
VcSULTR4;1a	GT1-motif	1518	1525	Motifs related to light response
VcSULTR4;1a	TGA-element	1541	1547	Motifs related to hormone response
VcSULTR4;1a	O2-site	1551	1560	Motifs related to growth and development
VcSULTR4;1a	ABRE	1552	1557	Motifs related to hormone response
VcSULTR4;1a	G-Box	1552	1558	Motifs related to light response
VcSULTR4;1a	as-1	1554	1559	Motifs related to stress response
VcSULTR4;1a	ABRE	1564	1573	Motifs related to hormone response
VcSULTR4;1a	ABRE	1566	1572	Motifs related to hormone response
VcSULTR4;1a	G-Box	1566	1572	Motifs related to light response
VcSULTR4;1a	ABRE	1567	1572	Motifs related to hormone response
VcSULTR4;1a	ERE	1676	1684	Motifs related to hormone response
VcSULTR4;1a	MYCS1	1708	1754	Motifs related to fungi response
VcSULTR4;1a	AAGAA-motif	1773	1780	Motifs related to stress response
VcSULTR4;1a	MYC	1806	1813	Motifs related to growth and development
VcSULTR4;1a	AT1-motif	1874	1887	Motifs related to light response
VcSULTR4;1b	MYC	119	125	Motifs related to growth and development
VcSULTR4;1b	ERE	138	146	Motifs related to hormone response
VcSULTR4;1b	GT1-motif	165	171	Motifs related to light response
VcSULTR4;1b	AAGAA-motif	269	276	Motifs related to stress response
VcSULTR4;1b	ACE	304	313	Motifs related to light response
VcSULTR4;1b	G-Box	321	331	Motifs related to light response
VcSULTR4;1b	ABRE	324	329	Motifs related to hormone response
VcSULTR4;1b	ABRE	324	330	Motifs related to hormone response
VcSULTR4;1b	G-Box	324	330	Motifs related to light response
VcSULTR4;1b	WRE3	483	489	Motifs related to stress response
VcSULTR4;1b	ARE	500	506	Motifs related to stress response
VcSULTR4;1b	AAGAA-motif	567	574	Motifs related to stress response
VcSULTR4;1b	A-box	580	586	Motifs related to growth and development
VcSULTR4;1b	MYC	598	604	Motifs related to growth and development
VcSULTR4;1b	Box 4	615	621	Motifs related to light response
VcSULTR4;1b	AAGAA-motif	661	668	Motifs related to stress response
VcSULTR4;1b	G-Box	664	673	Motifs related to light response
VcSULTR4;1b	ABRE	667	673	Motifs related to hormone response
VcSULTR4;1b	G-Box	667	673	Motifs related to light response
VcSULTR4;1b	ABRE	668	673	Motifs related to hormone response
VcSULTR4;1b	ARE	676	682	Motifs related to stress response
VcSULTR4;1b	MYC	745	751	Motifs related to growth and development
VcSULTR4;1b	ABRE	814	819	Motifs related to hormone response
VcSULTR4;1b	G-Box	814	820	Motifs related to light response
VcSULTR4;1b	MYB	838	844	Motifs related to growth and development
VcSULTR4;1b	MYC	852	858	Motifs related to growth and development
VcSULTR4;1b	LTR	906	912	Motifs related to stress response
VcSULTR4;1b	ARE	909	915	Motifs related to stress response
VcSULTR4;1b	MYC	947	953	Motifs related to growth and development
VcSULTR4;1b	MYC	960	966	Motifs related to growth and development
VcSULTR4;1b	Gap-box	960	969	Motifs related to light response
VcSULTR4;1b	WRE3	1005	1011	Motifs related to stress response
VcSULTR4;1b	MYB	1019	1025	Motifs related to growth and development
VcSULTR4;1b	GT1-motif	1020	1027	Motifs related to light response
VcSULTR4;1b	TGA-element	1043	1049	Motifs related to hormone response
VcSULTR4;1b	O2-site	1053	1062	Motifs related to growth and development
VcSULTR4;1b	ABRE	1054	1059	Motifs related to hormone response
VcSULTR4;1b	G-Box	1054	1060	Motifs related to light response
VcSULTR4;1b	as-1	1056	1061	Motifs related to stress response
VcSULTR4;1b	ABRE	1068	1074	Motifs related to hormone response
VcSULTR4;1b	G-Box	1068	1074	Motifs related to light response
VcSULTR4;1b	ABRE	1069	1074	Motifs related to hormone response
VcSULTR4;1b	ERE	1178	1186	Motifs related to hormone response
VcSULTR4;1b	MYC	1321	1328	Motifs related to growth and development
VcSULTR4;1b	ARE	1345	1351	Motifs related to stress response
VcSULTR4;1b	ARE	1379	1385	Motifs related to stress response
VcSULTR4;1b	ARE	1391	1397	Motifs related to stress response
VcSULTR4;1b	MYC	1431	1437	Motifs related to growth and development
VcSULTR4;1b	ARE	1459	1465	Motifs related to stress response
VcSULTR4;1b	ARE	1535	1541	Motifs related to stress response
VcSULTR4;1b	ARE	1546	1552	Motifs related to stress response
VcSULTR4;1b	ARE	1558	1564	Motifs related to stress response
VcSULTR4;1b	MYC	1683	1689	Motifs related to growth and development
VcSULTR4;1b	ARE	1721	1727	Motifs related to stress response
VcSULTR4;1b	ARE	1733	1739	Motifs related to stress response
VcSULTR4;1b	P-box	1913	1920	Motifs related to hormone response
VcSULTR4;1c	G-Box	191	197	Motifs related to light response
VcSULTR4;1c	ABRE	192	197	Motifs related to hormone response
VcSULTR4;1c	WRE3	199	205	Motifs related to stress response
VcSULTR4;1c	AAGAA-motif	283	290	Motifs related to stress response
VcSULTR4;1c	MYC	314	320	Motifs related to growth and development
VcSULTR4;1c	Box 4	331	337	Motifs related to light response
VcSULTR4;1c	AAGAA-motif	377	384	Motifs related to stress response
VcSULTR4;1c	G-Box	380	389	Motifs related to light response
VcSULTR4;1c	ABRE	383	389	Motifs related to hormone response
VcSULTR4;1c	G-Box	383	389	Motifs related to light response
VcSULTR4;1c	ABRE	384	389	Motifs related to hormone response
VcSULTR4;1c	ARE	392	398	Motifs related to stress response
VcSULTR4;1c	MYB	428	434	Motifs related to growth and development
VcSULTR4;1c	WRE3	467	473	Motifs related to stress response
VcSULTR4;1c	MYB	510	516	Motifs related to growth and development
VcSULTR4;1c	MYC	603	609	Motifs related to growth and development
VcSULTR4;1c	MYB	656	662	Motifs related to growth and development
VcSULTR4;1c	ABRE	686	691	Motifs related to hormone response
VcSULTR4;1c	G-Box	686	692	Motifs related to light response
VcSULTR4;1c	G-Box	686	694	Motifs related to light response
VcSULTR4;1c	LTR	800	806	Motifs related to stress response
VcSULTR4;1c	MYB	813	819	Motifs related to growth and development
VcSULTR4;1c	ABRE	888	893	Motifs related to hormone response
VcSULTR4;1c	G-Box	888	894	Motifs related to light response
VcSULTR4;1c	MYB	912	918	Motifs related to growth and development
VcSULTR4;1c	MYC	926	932	Motifs related to growth and development
VcSULTR4;1c	LTR	980	986	Motifs related to stress response
VcSULTR4;1c	ARE	983	989	Motifs related to stress response
VcSULTR4;1c	MYC	1021	1027	Motifs related to growth and development
VcSULTR4;1c	MYC	1033	1039	Motifs related to growth and development
VcSULTR4;1c	Gap-box	1033	1042	Motifs related to light response
VcSULTR4;1c	WRE3	1078	1084	Motifs related to stress response
VcSULTR4;1c	MYB	1092	1098	Motifs related to growth and development
VcSULTR4;1c	GT1-motif	1093	1100	Motifs related to light response
VcSULTR4;1c	TGA-element	1117	1123	Motifs related to hormone response
VcSULTR4;1c	O2-site	1127	1136	Motifs related to growth and development
VcSULTR4;1c	ABRE	1128	1133	Motifs related to hormone response
VcSULTR4;1c	G-Box	1128	1134	Motifs related to light response
VcSULTR4;1c	as-1	1130	1135	Motifs related to stress response
VcSULTR4;1c	ABRE	1140	1149	Motifs related to hormone response
VcSULTR4;1c	ABRE	1142	1148	Motifs related to hormone response
VcSULTR4;1c	G-Box	1142	1148	Motifs related to light response
VcSULTR4;1c	ABRE	1143	1148	Motifs related to hormone response
VcSULTR4;1c	GA-motif	1211	1219	Motifs related to light response
VcSULTR4;1c	MYCS1	1283	1329	Motifs related to fungi response
VcSULTR4;1c	ARE	1380	1386	Motifs related to stress response
VcSULTR4;1c	ARE	1392	1398	Motifs related to stress response
VcSULTR4;1c	MYC	1430	1436	Motifs related to growth and development
VcSULTR4;1c	ARE	1458	1464	Motifs related to stress response
VcSULTR4;1c	ARE	1534	1540	Motifs related to stress response
VcSULTR4;1c	ARE	1545	1551	Motifs related to stress response
VcSULTR4;1c	ARE	1557	1563	Motifs related to stress response
VcSULTR4;1c	ARE	1567	1573	Motifs related to stress response
VcSULTR4;1c	LTR	1575	1581	Motifs related to stress response
VcSULTR4;1c	W box	1604	1610	Motifs related to stress response
VcSULTR4;1c	as-1	1668	1673	Motifs related to stress response
VcSULTR4;1c	MYC	1682	1688	Motifs related to growth and development
VcSULTR4;1c	ARE	1720	1726	Motifs related to stress response
VcSULTR4;1c	ARE	1732	1738	Motifs related to stress response
