# Supplementary material for: Genome-Wide Identification of the Sulfate Transporters Gene Family in Blueberry (Vaccinium spp.) and Its Response to Ericoid Mycorrhizal Fungi
Source: Int J Mol Sci. 2024 Jun 26;25(13):6980. doi: 10.3390/ijms25136980 (PMC11241426; doi:10.3390/ijms25136980)
Supplement: Supplementary file 1 [file ijms-25-06980-s001.zip › Table S6.xls]

## Sheet: Sheet1
Table S6 Primers used in this study
Primer name	Forward primer (5'→3')	Reverse primer (5'→3')	Description
EF1α	TGGAAATGGGTATGCCCCAG	CCATACCGGCATCTCCATTC	Housekeeping gene
VcSULTR2;1c	GGCGACTCTGCTGCTGATAAT	AGGGCACCGTTTTTTGAAGTG	qRT-PCR
VcSULTR2;1b	TGGCCGGTAACCAGAAGATT	TGGCTGCTCATTTCTGACTTTC	qRT-PCR
VcSULTR2;1a	GTTGTTTGTGTCCGTGGAGATC	GTTGAATCGCGCTGAGCAA	qRT-PCR
VcSULTR3;2b	TCTGGGCCTTGTTCATTTCAC	TCCACTGGTGTGTTTGGGTAAG	qRT-PCR
VcSULTR2;2c	GTCCTGGGTTGCTCATTCTTTATC	GGCACCCAGAAGAGCTTTTTG	qRT-PCR
VcSULTR3;4c	GGCCACTCTAGTTGGGTTCATG	GAACAATCCCAAGTAGCCCTTTC	qRT-PCR
VcSULTR1;2a	GTACACCCCAAATGCCATCCT	TCAAGACTGCTGCCTCAATGTC	qRT-PCR
VcSULTR3;3a	ATAATGGCGGTTACGGTGATG	TCGCGCCCAGTATGACATTAG	qRT-PCR
VcSULTR4;1a	TGCTGGTGTCGAATGCCTTAG	CAGCGCCAACAATATTGCAA	qRT-PCR
VcSULTR3;1d	GGGAATGCAGTGAATGCTAATG	AATACTCCGGCGACGAAAGTG	qRT-PCR
VcSULTR3;5a	ATTCCCCGACGATCCATTTC	GGACGAAGTATTGGATGGCTTT	qRT-PCR
VcSULTR3;5g	TCGGCCTGTACTCGAGCTTT	AACTGTTCCGACAGCTAGATGCTT	qRT-PCR
VcATPS1	ATGCTGATGCCGTGTTTGCT	ACGCCGTGTGTCTGTCATAAGC	qRT-PCR
VcATPS2	GACCATGGGAAGAAGGTGCTAAG	TCATATGCTGCCACCCTGAAC	qRT-PCR
VcSiR1	ATGCCCAGCTTTGCCACTTT	AGCGAACCCGCTTAAGAATGT	qRT-PCR
VcOASTL2	GGCAAAGACCCCAAATTCCT	CGGGTCCAGTTGTTTCATAATGG	qRT-PCR
VcOASTL1	TATGAAACCACTGGACCCGAAA	CCTCCGGTACCTATCCCAGAAACT	qRT-PCR
VcAPR1	TTCCCTGAACAACCGAAAGG	AATAACTCACGGCCGTCGAT	qRT-PCR
VcSAT1	CAGACCCATTGGCCAAAGTC	CAGCCACAGATCATCTCCATCTT	qRT-PCR
VcSULTR2;1c	ATGCGGTCTTGTCCTGAAATG	AAGAAAAGCATCCATGGC	Clonging
pTRV2-VcSULTR2;1c	CCGGAATTCCTACACCCCTATCGCAATCC	CGCGGATCCCATCTCCTTTTTCATCCACC	VIGS
pGDG-VcSULTR2;1c-GFP	tctctctacaagatctcgagATGCGGTCTTGTCCTGAAATG	tcggaggaggccatgtcgacAAGAAAAGCATCCATGGC	Subcellular localization
